# Supplementary material for: Quantitative Analyses Reveal How Hypoxia Reconfigures the Proteome of Primary Cytotoxic T Lymphocytes
Source: Front Immunol. 2021 Sep 17;12:712402. doi: 10.3389/fimmu.2021.712402 (PMC8484760; doi:10.3389/fimmu.2021.712402)
Supplement: Supplementary file 3 [file Table_2.xlsx]

## Sheet: Data with mass calculations
			Alias		Alias	Absolute quant	Copy number normoxia (18% O2)				Copy number hypoxia (1% O2)				Mol. weight	Mass normoxia (18% O2)				Mass hypoxia (1% O2)				Log 2 Copy number ratio (1%/18%)				-Log10
Protein IDs	Majority protein IDs	Protein names	Protein name	Gene names	Gene name	accuracy	BR1	BR2	BR3	Average	BR1	BR2	BR3	Average	[kDa]	BR1	BR2	BR3	Average	BR1	BR2	BR3	Average	BR1	BR2	BR3	Average	P value	Potential contaminant	Histones	GOBP name	GOMF name	GOCC name	GOBP slim name	GOCC slim name	KEGG name	Pfam	GSEA	Keywords	Corum	GOBP	GOMF	GOCC	GOBP slim	GOCC slim	Interpro	Interpro name	KEGG	MIM
A1A5B6	A1A5B6	TBC1 domain family member 25		Tbc1d25		high	4499.97	4641.26	5981.9	5041.04	8554.84	6282.99	4514.99	6450.94	82574	6.17243e-16	6.36623e-16	8.20514e-16	6.9146e-16	1.17343e-15	8.61814e-16	6.19304e-16	8.8485e-16	0.926825	0.436935	-0.405881	0.319293	0.302589			autophagy;biological regulation;catabolic process;cellular catabolic process;cellular metabolic process;cellular process;metabolic process;positive regulation of catalytic activity;positive regulation of GTPase activity;positive regulation of hydrolase activity;positive regulation of molecular function;regulation of biological process;regulation of catabolic process;regulation of catalytic activi…	enzyme activator activity;enzyme regulator activity;GTPase activator activity;GTPase regulator activity;nucleoside-triphosphatase regulator activity	autophagic vacuole;cell part;cytoplasmic part;cytoplasmic vesicle;intracellular membrane-bounded organelle;intracellular organelle;intracellular part;membrane-bounded organelle;organelle;vacuole;vesicle	autophagy;biological regulation;catabolic process;cellular metabolic process;cellular process;metabolic process	cell part;intracellular membrane-bounded organelle;intracellular organelle;organelle;vacuole;vesicle		RabGAP-TBC	ATCATGA,MIR-433;CAAGGAT,MIR-362;CACTGCC,MIR-34A,MIR-34C,MIR-449;CCTGCTG,MIR-214;chrxp11;CTCAGGG,MIR-125B,MIR-125A;CTGTTAC,MIR-194;GGCACAT,MIR-455;GSE10463_CD40L_AND_VA347_VS_CD40L_IN_DC_UP;GSE26495_PD1HIGH_VS_PD1LOW_CD8_TCELL_DN;GSE2706_R848_VS_R848_AND_LPS_2H_STIM_DC_UP;GSE29617_CTRL_VS_DAY3_TIV_FLU_VACCINE_PBMC_2008_UP;GSE31082_DP_VS_CD4_SP_THYMOCYTE_UP;GSE32423_IL7_VS_IL7_IL4_NAIVE_CD8_TCELL_U…	Autophagy;Completeproteome;Cytoplasm;Cytoplasmicvesicle;GTPaseactivation;Phosphoprotein;Referenceproteome		GO:0006140;GO:0006914;GO:0008152;GO:0009056;GO:0009894;GO:0009987;GO:0019219;GO:0019222;GO:0030811;GO:0031323;GO:0031329;GO:0033121;GO:0033124;GO:0043085;GO:0043087;GO:0043547;GO:0044093;GO:0044237;GO:0044248;GO:0050789;GO:0050790;GO:0050794;GO:0051171;GO:0051336;GO:0051345;GO:0065007;GO:0065009;GO:0080090	GO:0005096;GO:0008047;GO:0030234;GO:0030695;GO:0060589	GO:0005773;GO:0005776;GO:0031410;GO:0031982;GO:0043226;GO:0043227;GO:0043229;GO:0043231;GO:0044424;GO:0044444;GO:0044464	GO:0006914;GO:0008152;GO:0009056;GO:0009987;GO:0044237;GO:0065007	GO:0005773;GO:0031982;GO:0043226;GO:0043229;GO:0043231;GO:0044464	IPR000195	Rab-GTPase-TBC_dom
A1EGX6	A1EGX6	Fibrous sheath CABYR-binding protein		Fscb		low	ND	ND	143.719	143.719	ND	77.5909	105.623	91.6068	114980			2.74498e-17	2.74498e-17		1.48196e-17	2.01736e-17	1.74966e-17			-0.444329	-0.444329					binding;calcium ion binding;cation binding;ion binding;metal ion binding	cell part;cell projection part;flagellar fibrous sheath;flagellum part;intracellular organelle part;intracellular part;microtubule-based flagellum part;organelle part		cell part			ZHOU_INFLAMMATORY_RESPONSE_FIMA_UP	Calcium;Cellprojection;Cilium;Completeproteome;Directproteinsequencing;Flagellum;Phosphoprotein;Referenceproteome			GO:0005488;GO:0005509;GO:0043167;GO:0043169;GO:0046872	GO:0035686;GO:0044422;GO:0044424;GO:0044442;GO:0044446;GO:0044460;GO:0044463;GO:0044464		GO:0044464
A2A432;A2A432-2;REV__Q8BIY3	A2A432;A2A432-2	Cullin-4B		Cul4b		high	96283.4	76607.2	88518.2	87136.3	117846	81698.6	63535.8	87693.4	110700	1.77053e-14	1.40871e-14	1.62774e-14	1.60232e-14	2.16703e-14	1.50233e-14	1.16834e-14	1.61257e-14	0.291541	0.092832	-0.478403	-0.0313434	0.043639			biological regulation;cell cycle;cellular component organization;cellular component organization at cellular level;cellular component organization or biogenesis;cellular component organization or biogenesis at cellular level;cellular macromolecule metabolic process;cellular metabolic process;cellular nitrogen compound metabolic process;cellular process;cellular protein metabolic process;cellular …	binding;damaged DNA binding;DNA binding;nucleic acid binding	cell part;CUL4 RING ubiquitin ligase complex;Cul4B-RING ubiquitin ligase complex;cullin-RING ubiquitin ligase complex;cytoplasm;extracellular membrane-bounded organelle;extracellular organelle;extracellular region part;extracellular vesicular exosome;intracellular organelle part;intracellular part;macromolecular complex;membrane;membrane-bounded organelle;membrane-bounded vesicle;nuclear part;nuc…	biological regulation;cell cycle;cellular component organization;cellular metabolic process;cellular nitrogen compound metabolic process;cellular process;chromatin modification;chromatin organization;chromosome organization;DNA metabolic process;DNA repair;histone modification;macromolecule metabolic process;macromolecule modification;metabolic process;nitrogen compound metabolic process;nucleoba…	cell part;cytoplasm;extracellular organelle;macromolecular complex;membrane;nucleoplasm;organelle;plasma membrane;protein complex;ubiquitin ligase complex;vesicle	Nucleotide excision repair;Ubiquitin mediated proteolysis	Cullin;Cullin_Nedd8	BASAKI_YBX1_TARGETS_DN;CHARAFE_BREAST_CANCER_LUMINAL_VS_MESENCHYMAL_DN;CHEOK_RESPONSE_TO_MERCAPTOPURINE_DN;chrxq23;chrxq24;DIAZ_CHRONIC_MEYLOGENOUS_LEUKEMIA_UP;FLECHNER_PBL_KIDNEY_TRANSPLANT_OK_VS_DONOR_UP;FORTSCHEGGER_PHF8_TARGETS_DN;GRAESSMANN_APOPTOSIS_BY_DOXORUBICIN_DN;GSE10239_MEMORY_VS_KLRG1HIGH_EFF_CD8_TCELL_DN;GSE13306_RA_VS_UNTREATED_TREG_UP;GSE13484_3H_UNSTIM_VS_YF17D_VACCINE_STIM_PBMC_…	Alternativesplicing;Cellcycle;Completeproteome;DNAdamage;DNArepair;Isopeptidebond;Nucleus;Phosphoprotein;Referenceproteome;Ublconjugation;Ublconjugationpathway		GO:0006139;GO:0006259;GO:0006281;GO:0006325;GO:0006464;GO:0006513;GO:0006807;GO:0006950;GO:0006974;GO:0006996;GO:0007049;GO:0008152;GO:0009893;GO:0009894;GO:0009896;GO:0009987;GO:0010390;GO:0010604;GO:0016043;GO:0016567;GO:0016568;GO:0016569;GO:0016570;GO:0016574;GO:0019222;GO:0019538;GO:0032446;GO:0033522;GO:0033554;GO:0034641;GO:0035518;GO:0042176;GO:0042787;GO:0043170;GO:0043412;GO:0044237;GO:…	GO:0003676;GO:0003677;GO:0003684;GO:0005488	GO:0000151;GO:0005654;GO:0005737;GO:0005886;GO:0016020;GO:0031461;GO:0031465;GO:0031982;GO:0031988;GO:0032991;GO:0043226;GO:0043227;GO:0043230;GO:0043234;GO:0044421;GO:0044422;GO:0044424;GO:0044428;GO:0044446;GO:0044464;GO:0065010;GO:0070062;GO:0080008	GO:0006139;GO:0006259;GO:0006281;GO:0006325;GO:0006464;GO:0006807;GO:0006950;GO:0006974;GO:0006996;GO:0007049;GO:0008152;GO:0009987;GO:0016043;GO:0016568;GO:0016570;GO:0019538;GO:0034641;GO:0043170;GO:0043412;GO:0044237;GO:0044238;GO:0050896;GO:0051276;GO:0065007;GO:0070647	GO:0000151;GO:0005654;GO:0005737;GO:0005886;GO:0016020;GO:0031982;GO:0032991;GO:0043226;GO:0043230;GO:0043234;GO:0044464	IPR001373;IPR011991;IPR016157;IPR016158;IPR016159;IPR019559	Cullin_CS;Cullin_homology;Cullin_N;Cullin_neddylation_domain;Cullin_repeat-like_dom;WHTH_DNA-bd_dom	ko03420;ko04120
A2A4P0	A2A4P0	ATP-dependent RNA helicase DHX8		Dhx8		high	17705.7	21001.7	21876.4	20194.6	29305.8	25257.5	12638.4	22400.6	142570	4.19319e-15	4.97377e-15	5.18094e-15	4.78263e-15	6.94041e-15	5.98166e-15	2.99313e-15	5.30507e-15	0.726974	0.266207	-0.791559	0.0672074	0.0482424			cellular macromolecule metabolic process;cellular metabolic process;cellular nitrogen compound metabolic process;cellular process;macromolecule metabolic process;metabolic process;mRNA metabolic process;mRNA processing;nitrogen compound metabolic process;nuclear mRNA splicing, via spliceosome;nucleic acid metabolic process;nucleobase-containing compound metabolic process;primary metabolic process…	adenyl nucleotide binding;adenyl ribonucleotide binding;ATP binding;ATPase activity;ATPase activity, coupled;ATP-dependent helicase activity;ATP-dependent RNA helicase activity;binding;catalytic activity;helicase activity;hydrolase activity;hydrolase activity, acting on acid anhydrides;hydrolase activity, acting on acid anhydrides, in phosphorus-containing anhydrides;identical protein binding;nuc…	catalytic step 2 spliceosome;cell part;cytoplasm;intracellular organelle part;intracellular part;macromolecular complex;nuclear part;nucleoplasm;organelle part;ribonucleoprotein complex;spliceosomal complex	cellular metabolic process;cellular nitrogen compound metabolic process;cellular process;macromolecule metabolic process;metabolic process;mRNA metabolic process;mRNA processing;nitrogen compound metabolic process;nucleobase-containing compound metabolic process;primary metabolic process;RNA metabolic process;RNA processing;RNA splicing	cell part;cytoplasm;macromolecular complex;nucleoplasm;ribonucleoprotein complex;spliceosomal complex	Spliceosome	DEAD;HA2;Helicase_C;OB_NTP_bind;S1	ATP_DEPENDENT_HELICASE_ACTIVITY;ATP_DEPENDENT_RNA_HELICASE_ACTIVITY;ATPASE_ACTIVITY;ATPASE_ACTIVITY_COUPLED;BENPORATH_CYCLING_GENES;BIOPOLYMER_METABOLIC_PROCESS;BOCHKIS_FOXA2_TARGETS;BROWNE_HCMV_INFECTION_16HR_UP;chr17q21;DORSAM_HOXA9_TARGETS_UP;ENK_UV_RESPONSE_EPIDERMIS_DN;GRADE_COLON_AND_RECTAL_CANCER_UP;GRUETZMANN_PANCREATIC_CANCER_UP;GSE10325_MYELOID_VS_LUPUS_MYELOID_DN;GSE14350_TREG_VS_TEFF_…	ATP-binding;Completeproteome;Helicase;Hydrolase;mRNAprocessing;mRNAsplicing;Nucleotide-binding;Nucleus;Phosphoprotein;Referenceproteome;Spliceosome		GO:0000375;GO:0000377;GO:0000398;GO:0006139;GO:0006396;GO:0006397;GO:0006807;GO:0008152;GO:0008380;GO:0009987;GO:0016070;GO:0016071;GO:0034641;GO:0043170;GO:0044237;GO:0044238;GO:0044260;GO:0090304	GO:0000166;GO:0003724;GO:0003824;GO:0004004;GO:0004386;GO:0005488;GO:0005515;GO:0005524;GO:0008026;GO:0008186;GO:0016462;GO:0016787;GO:0016817;GO:0016818;GO:0016887;GO:0017076;GO:0017111;GO:0030554;GO:0032553;GO:0032555;GO:0032559;GO:0035639;GO:0042623;GO:0042802;GO:0070035	GO:0005654;GO:0005681;GO:0005737;GO:0030529;GO:0032991;GO:0044422;GO:0044424;GO:0044428;GO:0044446;GO:0044464;GO:0071013	GO:0006139;GO:0006396;GO:0006397;GO:0006807;GO:0008152;GO:0008380;GO:0009987;GO:0016070;GO:0016071;GO:0034641;GO:0043170;GO:0044237;GO:0044238	GO:0005654;GO:0005681;GO:0005737;GO:0030529;GO:0032991;GO:0044464	IPR001650;IPR002464;IPR003029;IPR007502;IPR011545;IPR011709;IPR012340;IPR014001;IPR022967;IPR027417	DEAD/DEAH_box_helicase_dom;DNA/RNA_helicase_DEAH_CS;DUF1605;Helicase_ATP-bd;Helicase_C;Helicase-assoc_dom;NA-bd_OB-fold;P-loop_NTPase;Rbsml_prot_S1_RNA-bd_dom;S1_dom	ko03040
A2A559-2;A2A559	A2A559-2;A2A559	Post-GPI attachment to proteins factor 3		Pgap3		low	213.579	267.678	1539.82	673.691	1918.47	487.714	ND	1203.09	30849	1.09447e-17	1.37169e-17	7.89066e-17	3.45228e-17	9.83103e-17	2.49925e-17		6.16514e-17	3.16711	0.865537		2.01632	0.481268			biosynthetic process;cellular biosynthetic process;cellular lipid metabolic process;cellular macromolecule metabolic process;cellular metabolic process;cellular process;cellular protein metabolic process;glycerolipid biosynthetic process;glycerolipid metabolic process;glycerophospholipid biosynthetic process;glycerophospholipid metabolic process;GPI anchor biosynthetic process;GPI anchor metaboli…	catalytic activity;hydrolase activity;hydrolase activity, acting on ester bonds	cell part;cytoplasmic part;endoplasmic reticulum part;Golgi apparatus part;Golgi membrane;integral to membrane;intracellular organelle part;intracellular part;intrinsic to endoplasmic reticulum membrane;intrinsic to membrane;intrinsic to organelle membrane;membrane;membrane part;organelle membrane;organelle part	biosynthetic process;cellular lipid metabolic process;cellular metabolic process;cellular process;lipid metabolic process;macromolecule metabolic process;macromolecule modification;metabolic process;primary metabolic process;protein lipidation;protein metabolic process;protein modification process	cell part;membrane		Per1	BENPORATH_NANOG_TARGETS;BENPORATH_SOX2_TARGETS;BIDUS_METASTASIS_DN;BONOME_OVARIAN_CANCER_SURVIVAL_OPTIMAL_DEBULKING;CHARAFE_BREAST_CANCER_LUMINAL_VS_MESENCHYMAL_UP;chr17q21;CHYLA_CBFA2T3_TARGETS_DN;DODD_NASOPHARYNGEAL_CARCINOMA_UP;FARMER_BREAST_CANCER_CLUSTER_8;GSE10325_MYELOID_VS_LUPUS_MYELOID_UP;GSE12845_PRE_GC_VS_DARKZONE_GC_TONSIL_BCELL_UP;GSE13411_IGM_VS_SWITCHED_MEMORY_BCELL_DN;GSE14000_UNS…	Alternativesplicing;Completeproteome;Endoplasmicreticulum;Glycoprotein;Golgiapparatus;GPI-anchorbiosynthesis;Membrane;Referenceproteome;Signal;Transmembrane;Transmembranehelix		GO:0006464;GO:0006497;GO:0006505;GO:0006506;GO:0006629;GO:0006644;GO:0006650;GO:0006661;GO:0008152;GO:0008610;GO:0008654;GO:0009058;GO:0009987;GO:0019538;GO:0019637;GO:0043170;GO:0043412;GO:0044237;GO:0044238;GO:0044249;GO:0044255;GO:0044260;GO:0044267;GO:0045017;GO:0046474;GO:0046486;GO:0046488	GO:0003824;GO:0016787;GO:0016788	GO:0000139;GO:0016020;GO:0016021;GO:0031090;GO:0031224;GO:0031227;GO:0031300;GO:0044422;GO:0044424;GO:0044425;GO:0044431;GO:0044432;GO:0044444;GO:0044446;GO:0044464	GO:0006464;GO:0006497;GO:0006629;GO:0008152;GO:0009058;GO:0009987;GO:0019538;GO:0043170;GO:0043412;GO:0044237;GO:0044238;GO:0044255	GO:0016020;GO:0044464	IPR007217	Per1
A2A5K6	A2A5K6	Zinc finger protein 335		Znf335		medium	1540.75	544.608	762.014	949.124	1309.96	2080.61	775.975	1388.85	145600	3.72646e-16	1.31719e-16	1.84301e-16	2.29555e-16	3.16827e-16	5.03216e-16	1.87678e-16	3.35907e-16	-0.234111	1.93371	0.0261942	0.575265	0.311127			anatomical structure development;anatomical structure morphogenesis;biological regulation;biosynthetic process;brain development;brain morphogenesis;cell differentiation;cell part morphogenesis;cell projection morphogenesis;cell projection organization;cellular biosynthetic process;cellular component morphogenesis;cellular component organization;cellular component organization at cellular level;c…	binding;cation binding;core promoter binding;core promoter sequence-specific DNA binding;DNA binding;ion binding;metal ion binding;nucleic acid binding;regulatory region DNA binding;regulatory region nucleic acid binding;RNA polymerase II core promoter sequence-specific DNA binding;RNA polymerase II regulatory region DNA binding;RNA polymerase II regulatory region sequence-specific DNA binding;se…	cell part;histone methyltransferase complex;intracellular membrane-bounded organelle;intracellular organelle;intracellular organelle part;intracellular part;macromolecular complex;membrane-bounded organelle;methyltransferase complex;nuclear part;nucleoplasm part;nucleus;organelle;organelle part;protein complex	anatomical structure development;anatomical structure morphogenesis;biological regulation;biosynthetic process;cell differentiation;cellular component morphogenesis;cellular component organization;cellular metabolic process;cellular nitrogen compound metabolic process;cellular process;chromatin modification;chromatin organization;chromosome organization;developmental process;embryo development;hi…	cell part;histone methyltransferase complex;intracellular membrane-bounded organelle;intracellular organelle;macromolecular complex;nucleus;organelle;protein complex		zf-C2H2	AAAGGGA,MIR-204,MIR-211;ATGCTGG,MIR-338;BENPORATH_EED_TARGETS;BENPORATH_SOX2_TARGETS;chr20q11;GAGCCAG,MIR-149;GCCATNTTG_V$YY1_Q6;GGGYGTGNY_UNKNOWN;GSE10239_MEMORY_VS_DAY4.5_EFF_CD8_TCELL_UP;GSE10239_MEMORY_VS_KLRG1HIGH_EFF_CD8_TCELL_UP;GSE10239_MEMORY_VS_KLRG1INT_EFF_CD8_TCELL_UP;GSE11057_CD4_CENT_MEM_VS_PBMC_UP;GSE11864_CSF1_VS_CSF1_PAM3CYS_IN_MAC_DN;GSE13493_DP_VS_CD4INTCD8POS_THYMOCYTE_UP;GSE1…	Activator;Completeproteome;Developmentalprotein;DNA-binding;Metal-binding;Nucleus;Phosphoprotein;Referenceproteome;Repeat;Transcription;Transcriptionregulation;Zinc;Zinc-finger		GO:0001701;GO:0002052;GO:0002682;GO:0002684;GO:0002694;GO:0002696;GO:0006139;GO:0006325;GO:0006351;GO:0006355;GO:0006464;GO:0006479;GO:0006730;GO:0006807;GO:0006996;GO:0007420;GO:0008152;GO:0008213;GO:0008284;GO:0009058;GO:0009059;GO:0009653;GO:0009790;GO:0009792;GO:0009887;GO:0009889;GO:0009987;GO:0010468;GO:0010556;GO:0010720;GO:0016043;GO:0016070;GO:0016568;GO:0016569;GO:0016570;GO:0016571;GO:…	GO:0000975;GO:0000976;GO:0000977;GO:0000979;GO:0001012;GO:0001046;GO:0001047;GO:0001067;GO:0003676;GO:0003677;GO:0005488;GO:0043167;GO:0043169;GO:0043565;GO:0044212;GO:0046872	GO:0005634;GO:0032991;GO:0034708;GO:0035097;GO:0043226;GO:0043227;GO:0043229;GO:0043231;GO:0043234;GO:0044422;GO:0044424;GO:0044428;GO:0044446;GO:0044451;GO:0044464	GO:0006139;GO:0006325;GO:0006464;GO:0006730;GO:0006807;GO:0006996;GO:0008152;GO:0008213;GO:0009058;GO:0009653;GO:0009790;GO:0009987;GO:0016043;GO:0016070;GO:0016568;GO:0016570;GO:0018193;GO:0019538;GO:0030154;GO:0031399;GO:0032502;GO:0032989;GO:0033043;GO:0034641;GO:0040029;GO:0043170;GO:0043412;GO:0044237;GO:0044238;GO:0044281;GO:0048856;GO:0051276;GO:0065007	GO:0005634;GO:0032991;GO:0035097;GO:0043226;GO:0043229;GO:0043231;GO:0043234;GO:0044464	IPR007087;IPR013087;IPR015880	Znf_C2H2;Znf_C2H2/integrase_DNA-bd;Znf_C2H2-like
A2A5R2	A2A5R2	Brefeldin A-inhibited guanine nucleotide-exchange protein 2		Arfgef2		medium	8165.93	8411.59	13885.3	10154.3	14977.4	13233.5	10506.2	12905.7	202240	2.74332e-15	2.82585e-15	4.66471e-15	3.41129e-15	5.03161e-15	4.44574e-15	3.52953e-15	4.33563e-15	0.875098	0.653742	-0.402311	0.375509	0.355302			biological regulation;cellular component organization;cellular component organization at cellular level;cellular component organization or biogenesis;cellular component organization or biogenesis at cellular level;cellular macromolecule metabolic process;cellular membrane organization;cellular metabolic process;cellular process;cellular response to stimulus;endomembrane system organization;endoso…	ARF guanyl-nucleotide exchange factor activity;binding;enzyme regulator activity;GABA receptor binding;GTPase regulator activity;guanyl-nucleotide exchange factor activity;nucleoside-triphosphatase regulator activity;protein binding;protein kinase A binding;protein kinase A regulatory subunit binding;receptor binding;small GTPase regulator activity	asymmetric synapse;axonemal microtubule;axoneme part;cell junction;cell part;cell projection;cell projection part;cytoplasmic membrane-bounded vesicle;cytoplasmic part;cytoplasmic vesicle;cytoskeletal part;cytosol;dendritic spine;endosome;Golgi apparatus part;Golgi membrane;intracellular membrane-bounded organelle;intracellular organelle;intracellular organelle part;intracellular part;macromolecu…	biological regulation;cellular component organization;cellular membrane organization;cellular metabolic process;cellular process;endosome organization;establishment of localization;exocytosis;Golgi vesicle transport;macromolecule metabolic process;membrane organization;metabolic process;organelle organization;protein transport;response to stimulus;secretion;signal transduction;transport;vesicle-m…	cell part;cell projection;cytoplasmic membrane-bounded vesicle;cytosol;endosome;intracellular membrane-bounded organelle;intracellular organelle;macromolecular complex;membrane;microtubule organizing center;neuron projection;organelle;protein complex;synapse;vesicle		DUF1981;Sec7	APPIERTO_RESPONSE_TO_FENRETINIDE_DN;BIOCARTA_ARAP_PATHWAY;BLALOCK_ALZHEIMERS_DISEASE_DN;BOYAULT_LIVER_CANCER_SUBCLASS_G23_UP;BROWNE_HCMV_INFECTION_16HR_UP;BUYTAERT_PHOTODYNAMIC_THERAPY_STRESS_UP;CELLULAR_LOCALIZATION;chr20q13;CREIGHTON_ENDOCRINE_THERAPY_RESISTANCE_3;CYTOPLASM;CYTOPLASMIC_PART;CYTOSOL;ENDOMEMBRANE_SYSTEM;ESTABLISHMENT_OF_CELLULAR_LOCALIZATION;ESTABLISHMENT_OF_LOCALIZATION;EXOCYTOS…	Acetylation;Celljunction;Cellprojection;Completeproteome;Cytoplasm;Cytoplasmicvesicle;Cytoskeleton;Endosome;Golgiapparatus;Guanine-nucleotidereleasingfactor;Membrane;Phosphoprotein;Proteintransport;Referenceproteome;Synapse;Transport		GO:0001817;GO:0001819;GO:0001881;GO:0006140;GO:0006810;GO:0006887;GO:0006892;GO:0006893;GO:0006996;GO:0007032;GO:0007165;GO:0008152;GO:0009894;GO:0009987;GO:0010256;GO:0015031;GO:0016043;GO:0016044;GO:0016192;GO:0019219;GO:0019222;GO:0030811;GO:0031323;GO:0031329;GO:0032680;GO:0032760;GO:0032940;GO:0033121;GO:0033124;GO:0035556;GO:0043085;GO:0043087;GO:0043112;GO:0043170;GO:0043547;GO:0044093;GO:…	GO:0005083;GO:0005085;GO:0005086;GO:0005102;GO:0005488;GO:0005515;GO:0030234;GO:0030695;GO:0034237;GO:0050811;GO:0051018;GO:0060589	GO:0000139;GO:0005768;GO:0005802;GO:0005815;GO:0005829;GO:0005874;GO:0005879;GO:0016020;GO:0016023;GO:0030054;GO:0031090;GO:0031410;GO:0031982;GO:0031988;GO:0032279;GO:0032280;GO:0032991;GO:0042995;GO:0043005;GO:0043197;GO:0043226;GO:0043227;GO:0043229;GO:0043231;GO:0043234;GO:0044309;GO:0044422;GO:0044424;GO:0044430;GO:0044431;GO:0044444;GO:0044446;GO:0044447;GO:0044463;GO:0044464;GO:0045202;GO:…	GO:0006810;GO:0006887;GO:0006996;GO:0007032;GO:0007165;GO:0008152;GO:0009987;GO:0015031;GO:0016043;GO:0016044;GO:0016192;GO:0043170;GO:0044237;GO:0046903;GO:0048193;GO:0050896;GO:0051234;GO:0061024;GO:0065007	GO:0005768;GO:0005815;GO:0005829;GO:0016020;GO:0016023;GO:0031982;GO:0032991;GO:0042995;GO:0043005;GO:0043226;GO:0043229;GO:0043231;GO:0043234;GO:0044464;GO:0045202	IPR000904;IPR011989;IPR015403;IPR016024;IPR023394	ARM-like;ARM-type_fold;DUF1981_Sec7_assoc;Sec7_alpha_orthog;Sec7_dom
A2A5Z6-2;A2A5Z6	A2A5Z6-2;A2A5Z6	E3 ubiquitin-protein ligase SMURF2		Smurf2		medium	524.58	619.985	303.932	482.832	890.028	707.382	244.782	614.064	84568	7.36921e-17	8.70945e-17	4.26959e-17	6.78275e-17	1.2503e-16	9.93719e-17	3.43866e-17	8.62627e-17	0.762689	0.190257	-0.312251	0.213565	0.249753			biological regulation;catabolic process;cell surface receptor linked signaling pathway;cellular catabolic process;cellular macromolecule catabolic process;cellular macromolecule metabolic process;cellular metabolic process;cellular process;cellular protein metabolic process;cellular response to stimulus;enzyme linked receptor protein signaling pathway;macromolecule catabolic process;macromolecule…	acid-amino acid ligase activity;binding;catalytic activity;identical protein binding;ligase activity;ligase activity, forming carbon-nitrogen bonds;protein binding;SMAD binding;small conjugating protein ligase activity;ubiquitin-protein ligase activity	cell part;cytoplasm;cytoplasmic part;cytosol;intracellular membrane-bounded organelle;intracellular organelle;intracellular part;macromolecular complex;membrane;membrane part;membrane raft;membrane-bounded organelle;nucleus;organelle;plasma membrane;protein complex;ubiquitin ligase complex	biological regulation;catabolic process;cellular metabolic process;cellular process;macromolecule metabolic process;macromolecule modification;metabolic process;primary metabolic process;protein metabolic process;protein modification by small protein conjugation or removal;protein modification process;proteolysis;proteolysis involved in cellular protein catabolic process;response to stimulus;sign…	cell part;cytoplasm;cytosol;intracellular membrane-bounded organelle;intracellular organelle;macromolecular complex;membrane;nucleus;organelle;plasma membrane;protein complex;ubiquitin ligase complex	Endocytosis;TGF-beta signaling pathway;Ubiquitin mediated proteolysis	C2;HECT;WW	AAGCCAT,MIR-135A,MIR-135B;ACCAAAG,MIR-9;ACID_AMINO_ACID_LIGASE_ACTIVITY;BCAT_BILD_ET_AL_DN;BIOPOLYMER_CATABOLIC_PROCESS;BIOPOLYMER_METABOLIC_PROCESS;BRUINS_UVC_RESPONSE_EARLY_LATE;BUYTAERT_PHOTODYNAMIC_THERAPY_STRESS_DN;CAGCCTC,MIR-485-5P;CAGGTA_V$AREB6_01;CAGGTG_V$E12_Q6;CAGTATT,MIR-200B,MIR-200C,MIR-429;CASORELLI_ACUTE_PROMYELOCYTIC_LEUKEMIA_UP;CATABOLIC_PROCESS;CCAWYNNGAAR_UNKNOWN;CELLULAR_CAT…	Alternativesplicing;Cellmembrane;Completeproteome;Cytoplasm;Ligase;Membrane;Nucleus;Referenceproteome;Repeat;Ublconjugation;Ublconjugationpathway		GO:0006464;GO:0006508;GO:0006511;GO:0007165;GO:0007166;GO:0007167;GO:0007178;GO:0007179;GO:0008152;GO:0009056;GO:0009057;GO:0009966;GO:0009968;GO:0009987;GO:0010646;GO:0010648;GO:0016567;GO:0017015;GO:0019538;GO:0019941;GO:0023051;GO:0023057;GO:0030512;GO:0030579;GO:0032446;GO:0042787;GO:0043170;GO:0043412;GO:0043632;GO:0044237;GO:0044238;GO:0044248;GO:0044260;GO:0044265;GO:0044267;GO:0048519;GO:…	GO:0003824;GO:0004842;GO:0005488;GO:0005515;GO:0016874;GO:0016879;GO:0016881;GO:0019787;GO:0042802;GO:0046332	GO:0000151;GO:0005634;GO:0005737;GO:0005829;GO:0005886;GO:0016020;GO:0032991;GO:0043226;GO:0043227;GO:0043229;GO:0043231;GO:0043234;GO:0044424;GO:0044425;GO:0044444;GO:0044464;GO:0045121	GO:0006464;GO:0006508;GO:0007165;GO:0008152;GO:0009056;GO:0009987;GO:0019538;GO:0043170;GO:0043412;GO:0044237;GO:0044238;GO:0050896;GO:0051603;GO:0065007;GO:0070647	GO:0000151;GO:0005634;GO:0005737;GO:0005829;GO:0005886;GO:0016020;GO:0032991;GO:0043226;GO:0043229;GO:0043231;GO:0043234;GO:0044464	IPR000008;IPR000569;IPR001202	C2_dom;HECT;WW_dom	ko04120;ko04144;ko04350
A2A690;A2A690-2	A2A690;A2A690-2	Protein TANC2		Tanc2		high	92.4214	8.95523	357.202	152.859	6706.23	113.439	1800.38	2873.35	220260	3.38152e-17	3.27654e-18	1.30693e-16	5.59283e-17	2.45368e-15	4.15052e-17	6.58722e-16	1.0513e-15	6.18113	3.66305	2.33349	4.05922	1.15916			chordate embryonic development;developmental process;embryo development;embryo development ending in birth or egg hatching;in utero embryonic development			developmental process;embryo development			Ank;Ank_2	ACEVEDO_FGFR1_TARGETS_IN_PROSTATE_CANCER_MODEL_DN;ACEVEDO_LIVER_CANCER_WITH_H3K27ME3_UP;ACEVEDO_METHYLATED_IN_LIVER_CANCER_DN;BUYTAERT_PHOTODYNAMIC_THERAPY_STRESS_UP;CAMP_UP.V1_DN;CERVERA_SDHB_TARGETS_1_UP;chr17q23;FIGUEROA_AML_METHYLATION_CLUSTER_3_UP;FIGUEROA_AML_METHYLATION_CLUSTER_4_UP;FIGUEROA_AML_METHYLATION_CLUSTER_6_UP;FIGUEROA_AML_METHYLATION_CLUSTER_7_UP;GCM_CRKL;GCM_MAP4K4;GOZGIT_ESR1_…	Alternativesplicing;ANKrepeat;Completeproteome;Glycoprotein;Phosphoprotein;Referenceproteome;Repeat;TPRrepeat		GO:0001701;GO:0009790;GO:0009792;GO:0032502;GO:0043009			GO:0009790;GO:0032502		IPR002110;IPR011990;IPR013026;IPR019734;IPR020683;IPR027417	Ankyrin_rpt;Ankyrin_rpt-contain_dom;P-loop_NTPase;TPR_repeat;TPR-contain_dom;TPR-like_helical_dom
A2A6A1;A2AKY4	A2A6A1	G patch domain-containing protein 8		Gpatch8		high	4557.18	6485.56	5006.86	5349.86	9549.02	9150.86	6038.67	8246.18	164990	1.24898e-15	1.7775e-15	1.37223e-15	1.46624e-15	2.6171e-15	2.50797e-15	1.65502e-15	2.26003e-15	1.06721	0.496676	0.270326	0.611405	0.909427				binding;cation binding;ion binding;metal ion binding					G-patch;zf-C2H2_jaz	AACTTT_UNKNOWN;ACEVEDO_METHYLATED_IN_LIVER_CANCER_DN;ACTTTAT,MIR-142-5P;AGUIRRE_PANCREATIC_CANCER_COPY_NUMBER_UP;ATF2_S_UP.V1_UP;ATGCTGC,MIR-103,MIR-107;ATGTACA,MIR-493;BUYTAERT_PHOTODYNAMIC_THERAPY_STRESS_UP;chr17q21;chr2q32;DACOSTA_UV_RESPONSE_VIA_ERCC3_COMMON_DN;DACOSTA_UV_RESPONSE_VIA_ERCC3_DN;DACOSTA_UV_RESPONSE_VIA_ERCC3_TTD_DN;DACOSTA_UV_RESPONSE_VIA_ERCC3_XPCS_DN;GENTILE_UV_LOW_DOSE_DN;GG…	Acetylation;Coiledcoil;Completeproteome;Metal-binding;Phosphoprotein;Referenceproteome;Zinc;Zinc-finger			GO:0005488;GO:0043167;GO:0043169;GO:0046872				IPR000467;IPR007087;IPR015880;IPR022755	G_patch_dom;Znf_C2H2;Znf_C2H2_jaz;Znf_C2H2-like
A2A6Q5;A2A6Q5-3;A2A6Q5-2	A2A6Q5;A2A6Q5-3;A2A6Q5-2	Cell division cycle protein 27 homolog		Cdc27		high	22819.7	19546.5	22098.6	21488.3	42254.8	28974	23478.6	31569.1	91841	3.48137e-15	2.98201e-15	3.37136e-15	3.27825e-15	6.44639e-15	4.42026e-15	3.58189e-15	4.81618e-15	0.888837	0.567845	0.0873869	0.51469	0.80221			cell cycle process;cellular macromolecule metabolic process;cellular metabolic process;cellular process;cellular protein metabolic process;macromolecule metabolic process;macromolecule modification;metabolic process;mitotic metaphase/anaphase transition;primary metabolic process;protein K11-linked ubiquitination;protein metabolic process;protein modification by small protein conjugation;protein m…	binding;enzyme binding;phosphatase binding;protein binding;protein phosphatase binding	anaphase-promoting complex;cell part;centrosome;cullin-RING ubiquitin ligase complex;cytoplasm;cytoplasmic part;cytoskeletal part;intracellular membrane-bounded organelle;intracellular non-membrane-bounded organelle;intracellular organelle;intracellular organelle part;intracellular part;macromolecular complex;membrane-bounded organelle;microtubule;microtubule organizing center;non-membrane-bounde…	cellular metabolic process;cellular process;macromolecule metabolic process;macromolecule modification;metabolic process;primary metabolic process;protein metabolic process;protein modification by small protein conjugation or removal;protein modification process	cell part;centrosome;cytoplasm;intracellular membrane-bounded organelle;intracellular non-membrane-bounded organelle;intracellular organelle;macromolecular complex;microtubule organizing center;nucleoplasm;nucleus;organelle;protein complex;ubiquitin ligase complex	Cell cycle;Cell cycle - yeast;Meiosis - yeast;Oocyte meiosis;Progesterone-mediated oocyte maturation;Ubiquitin mediated proteolysis	TPR_1;TPR_2	AGUIRRE_PANCREATIC_CANCER_COPY_NUMBER_UP;AMIT_EGF_RESPONSE_120_HELA;BENPORATH_CYCLING_GENES;BLALOCK_ALZHEIMERS_DISEASE_DN;BLALOCK_ALZHEIMERS_DISEASE_INCIPIENT_DN;BORCZUK_MALIGNANT_MESOTHELIOMA_UP;BROWNE_HCMV_INFECTION_18HR_UP;CAIRO_HEPATOBLASTOMA_CLASSES_UP;CATTGTYY_V$SOX9_B1;CELL_CYCLE_GO_0007049;CELL_CYCLE_PHASE;CELL_CYCLE_PROCESS;CELL_PROLIFERATION_GO_0008283;CENTROSOME;CHARAFE_BREAST_CANCER_L…	Alternativesplicing;Completeproteome;Nucleus;Phosphoprotein;Referenceproteome;Repeat;TPRrepeat;Ublconjugationpathway		GO:0000209;GO:0006464;GO:0007091;GO:0008152;GO:0009987;GO:0016567;GO:0019538;GO:0022402;GO:0032446;GO:0043170;GO:0043412;GO:0044237;GO:0044238;GO:0044260;GO:0044267;GO:0070647;GO:0070979	GO:0005488;GO:0005515;GO:0019899;GO:0019902;GO:0019903	GO:0000151;GO:0000152;GO:0005634;GO:0005654;GO:0005680;GO:0005737;GO:0005813;GO:0005815;GO:0005874;GO:0005876;GO:0031461;GO:0032991;GO:0043226;GO:0043227;GO:0043228;GO:0043229;GO:0043231;GO:0043232;GO:0043234;GO:0044422;GO:0044424;GO:0044428;GO:0044430;GO:0044444;GO:0044446;GO:0044464	GO:0006464;GO:0008152;GO:0009987;GO:0019538;GO:0043170;GO:0043412;GO:0044237;GO:0044238;GO:0070647	GO:0000151;GO:0005634;GO:0005654;GO:0005737;GO:0005813;GO:0005815;GO:0032991;GO:0043226;GO:0043229;GO:0043231;GO:0043232;GO:0043234;GO:0044464	IPR001440;IPR013026;IPR013105;IPR019734	TPR_1;TPR_2;TPR_repeat;TPR-contain_dom	ko04110;ko04111;ko04113;ko04114;ko04120;ko04914
A2A791;A2A791-2	A2A791;A2A791-2	Zinc finger MYM-type protein 4		Zmym4		high	6186.04	6462.42	6841.94	6496.8	8202.27	6370.99	3877.57	6150.28	172440	1.77196e-15	1.85113e-15	1.95984e-15	1.86098e-15	2.3495e-15	1.82494e-15	1.11071e-15	1.76172e-15	0.407007	-0.0205551	-0.819252	-0.144267	0.138517			biological regulation;cellular component organization;cellular component organization at cellular level;cellular component organization or biogenesis;cellular component organization or biogenesis at cellular level;cellular process;cytoskeleton organization;organelle organization;regulation of anatomical structure morphogenesis;regulation of biological process;regulation of cell morphogenesis;regu…	binding;cation binding;ion binding;metal ion binding;transition metal ion binding;zinc ion binding	cell part;cytoplasm;intracellular membrane-bounded organelle;intracellular non-membrane-bounded organelle;intracellular organelle;intracellular organelle part;intracellular part;membrane-bounded organelle;non-membrane-bounded organelle;nuclear part;nucleolus;nucleoplasm;nucleus;organelle;organelle part	biological regulation;cellular component organization;cellular process;cytoskeleton organization;organelle organization	cell part;cytoplasm;intracellular membrane-bounded organelle;intracellular non-membrane-bounded organelle;intracellular organelle;nucleolus;nucleoplasm;nucleus;organelle		DUF3504;zf-FCS	AACTTT_UNKNOWN;ACEVEDO_METHYLATED_IN_LIVER_CANCER_DN;BLALOCK_ALZHEIMERS_DISEASE_DN;BLALOCK_ALZHEIMERS_DISEASE_UP;BYSTRYKH_HEMATOPOIESIS_STEM_CELL_AND_BRAIN_QTL_TRANS;CACTGCC,MIR-34A,MIR-34C,MIR-449;CAGCTG_V$AP4_Q5;CAGTATT,MIR-200B,MIR-200C,MIR-429;CATTTCA,MIR-203;CCTNTMAGA_UNKNOWN;chr1p34;CTTTAAR_UNKNOWN;DACOSTA_UV_RESPONSE_VIA_ERCC3_COMMON_DN;DACOSTA_UV_RESPONSE_VIA_ERCC3_DN;DNA_BINDING;GAZDA_DI…	Acetylation;Alternativesplicing;Completeproteome;Metal-binding;Phosphoprotein;Referenceproteome;Repeat;Zinc;Zinc-finger		GO:0006996;GO:0007010;GO:0009987;GO:0016043;GO:0022603;GO:0022604;GO:0050789;GO:0050793;GO:0050794;GO:0051128;GO:0065007;GO:0071840;GO:0071841;GO:0071842	GO:0005488;GO:0008270;GO:0043167;GO:0043169;GO:0046872;GO:0046914	GO:0005634;GO:0005654;GO:0005730;GO:0005737;GO:0043226;GO:0043227;GO:0043228;GO:0043229;GO:0043231;GO:0043232;GO:0044422;GO:0044424;GO:0044428;GO:0044446;GO:0044464	GO:0006996;GO:0007010;GO:0009987;GO:0016043;GO:0065007	GO:0005634;GO:0005654;GO:0005730;GO:0005737;GO:0043226;GO:0043229;GO:0043231;GO:0043232;GO:0044464	IPR010507;IPR011017;IPR021893	DUF3504;TRASH_dom;Znf_MYM
A2A8L1	A2A8L1	Chromodomain-helicase-DNA-binding protein 5		Chd5		low	96.8731	438.312	70.4249	201.87	73.7546	172.91	10.8931	85.8527	222510	3.5806e-17	1.62008e-16	2.60303e-17	7.46147e-17	2.7261e-17	6.39107e-17	4.02629e-18	3.17327e-17	-0.393363	-1.34193	-2.69267	-1.47599	0.802926			ATP-dependent chromatin remodeling;biological regulation;biosynthetic process;cell differentiation;cellular biosynthetic process;cellular component organization;cellular component organization at cellular level;cellular component organization or biogenesis;cellular component organization or biogenesis at cellular level;cellular developmental process;cellular macromolecular complex subunit organiz…	adenyl nucleotide binding;adenyl ribonucleotide binding;ATP binding;ATPase activity;ATPase activity, coupled;ATP-dependent helicase activity;binding;catalytic activity;cation binding;DNA binding;enzyme binding;helicase activity;histone deacetylase binding;hydrolase activity;hydrolase activity, acting on acid anhydrides;hydrolase activity, acting on acid anhydrides, in phosphorus-containing anhydr…	cell part;chromatin;chromatin remodeling complex;chromosomal part;heterochromatin;histone deacetylase complex;intracellular membrane-bounded organelle;intracellular organelle;intracellular organelle part;intracellular part;macromolecular complex;membrane;membrane-bounded organelle;nuclear part;nucleoplasm part;nucleus;NuRD complex;organelle;organelle part;protein complex;transcriptional repressor…	biological regulation;biosynthetic process;cell differentiation;cellular component organization;cellular metabolic process;cellular nitrogen compound metabolic process;cellular process;chromatin modification;chromatin organization;chromosome organization;developmental process;histone modification;macromolecule metabolic process;macromolecule modification;metabolic process;nitrogen compound metabo…	cell part;chromatin remodeling complex;intracellular membrane-bounded organelle;intracellular organelle;macromolecular complex;membrane;nucleus;organelle;protein complex;transcriptional repressor complex		CHDCT2;CHDNT;Chromo;DUF1086;DUF1087;Helicase_C;PHD;SNF2_N	AAAGGGA,MIR-204,MIR-211;BENPORATH_ES_WITH_H3K27ME3;BRCA1_DN.V1_UP;CAGGTG_V$E12_Q6;CCCNNGGGAR_V$OLF1_01;chr1p36;GCACTTT,MIR-17-5P,MIR-20A,MIR-106A,MIR-106B,MIR-20B,MIR-519D;GGGYGTGNY_UNKNOWN;GSE1460_DP_THYMOCYTE_VS_THYMIC_STROMAL_CELL_DN;GSE18148_CBFB_KO_VS_WT_TREG_DN;GSE19825_NAIVE_VS_IL2RAHIGH_DAY3_EFF_CD8_TCELL_UP;GSE27786_LSK_VS_LIN_NEG_CELL_DN;GSE360_L_DONOVANI_VS_L_MAJOR_DC_DN;GSE36476_YOUNG…	ATP-binding;Chromatinregulator;Completeproteome;Differentiation;DNA-binding;Helicase;Hydrolase;Metal-binding;Neurogenesis;Nucleotide-binding;Nucleus;Referenceproteome;Repeat;Spermatogenesis;Transcription;Transcriptionregulation;Tumorsuppressor;Zinc;Zinc-finger		GO:0006139;GO:0006325;GO:0006338;GO:0006351;GO:0006355;GO:0006357;GO:0006464;GO:0006473;GO:0006475;GO:0006807;GO:0006996;GO:0008152;GO:0008285;GO:0009058;GO:0009059;GO:0009889;GO:0009987;GO:0010468;GO:0010556;GO:0016043;GO:0016070;GO:0016568;GO:0016569;GO:0016570;GO:0016573;GO:0018193;GO:0018205;GO:0018393;GO:0018394;GO:0019219;GO:0019222;GO:0019538;GO:0021895;GO:0021953;GO:0022414;GO:0030154;GO:…	GO:0000166;GO:0003676;GO:0003677;GO:0003824;GO:0004386;GO:0005488;GO:0005515;GO:0005524;GO:0008026;GO:0008270;GO:0016462;GO:0016787;GO:0016817;GO:0016818;GO:0016887;GO:0017076;GO:0017111;GO:0019899;GO:0030554;GO:0032553;GO:0032555;GO:0032559;GO:0035639;GO:0042623;GO:0042826;GO:0043167;GO:0043169;GO:0046872;GO:0046914;GO:0070035	GO:0000118;GO:0000785;GO:0000792;GO:0005634;GO:0016020;GO:0016581;GO:0016585;GO:0017053;GO:0032991;GO:0043226;GO:0043227;GO:0043229;GO:0043231;GO:0043234;GO:0044422;GO:0044424;GO:0044427;GO:0044428;GO:0044446;GO:0044451;GO:0044464	GO:0006139;GO:0006325;GO:0006464;GO:0006807;GO:0006996;GO:0008152;GO:0009058;GO:0009987;GO:0016043;GO:0016070;GO:0016568;GO:0016570;GO:0018193;GO:0019538;GO:0030154;GO:0032502;GO:0034641;GO:0043170;GO:0043412;GO:0043543;GO:0044237;GO:0044238;GO:0051276;GO:0065007	GO:0005634;GO:0016020;GO:0016585;GO:0017053;GO:0032991;GO:0043226;GO:0043229;GO:0043231;GO:0043234;GO:0044464	IPR000330;IPR000953;IPR001650;IPR001841;IPR001965;IPR002464;IPR009462;IPR009463;IPR011011;IPR012957;IPR012958;IPR013083;IPR014001;IPR016197;IPR019786;IPR019787;IPR023780;IPR027417;IPR028727	CHD_C2;CHD_N;CHD5;Chromo/shadow_dom;Chromo_domain;Chromodomain-like;DNA/RNA_helicase_DEAH_CS;DUF1086;DUF1087;Helicase_ATP-bd;Helicase_C;P-loop_NTPase;SNF2_N;Zinc_finger_PHD-type_CS;Znf_FYVE_PHD;Znf_PHD;Znf_PHD-finger;Znf_RING;Znf_RING/FYVE/PHD
A2A8U2-3;A2A8U2;A2A8U2-2	A2A8U2-3;A2A8U2;A2A8U2-2	Transmembrane protein 201		Tmem201		high	3544.23	4393.62	7316.63	5084.82	4694.48	5081.6	9241.79	6339.29	69250	4.07704e-16	5.05412e-16	8.41655e-16	5.84924e-16	5.40021e-16	5.84553e-16	1.06311e-15	7.29229e-16	0.405492	0.209875	0.336994	0.317454	1.50754			ameboidal cell migration;cell migration;cell motility;cellular component movement;cellular process;establishment of localization;establishment of localization in cell;establishment of nucleus localization;establishment of organelle localization;fibroblast migration;locomotion;nuclear migration	actin binding;actin filament binding;binding;cytoskeletal protein binding;lamin binding;protein binding	cell part;integral to membrane;intracellular organelle part;intracellular part;intrinsic to membrane;membrane;membrane part;nuclear inner membrane;nuclear membrane;nuclear part;organelle inner membrane;organelle membrane;organelle part	cell motility;cellular component movement;cellular process;establishment of localization;locomotion	cell part;membrane		DUF2448;Ima1_N	E2F3_UP.V1_UP;GINESTIER_BREAST_CANCER_ZNF217_AMPLIFIED_DN;GSE15750_DAY6_VS_DAY10_TRAF6KO_EFF_CD8_TCELL_DN;GSE17974_0H_VS_72H_IN_VITRO_ACT_CD4_TCELL_UP;GSE17974_1H_VS_72H_UNTREATED_IN_VITRO_CD4_TCELL_UP;GSE17974_2H_VS_72H_UNTREATED_IN_VITRO_CD4_TCELL_UP;GSE2706_UNSTIM_VS_8H_LPS_DC_UP;GSE7764_IL15_TREATED_VS_CTRL_NK_CELL_24H_UP;IVANOVA_HEMATOPOIESIS_EARLY_PROGENITOR;IVANOVA_HEMATOPOIESIS_STEM_CELL_…	Acetylation;Alternativesplicing;Completeproteome;Membrane;Nucleus;Phosphoprotein;Referenceproteome;Transmembrane;Transmembranehelix		GO:0001667;GO:0006928;GO:0007097;GO:0009987;GO:0010761;GO:0016477;GO:0040011;GO:0040023;GO:0048870;GO:0051234;GO:0051649;GO:0051656	GO:0003779;GO:0005488;GO:0005515;GO:0005521;GO:0008092;GO:0051015	GO:0005637;GO:0016020;GO:0016021;GO:0019866;GO:0031090;GO:0031224;GO:0031965;GO:0044422;GO:0044424;GO:0044425;GO:0044428;GO:0044446;GO:0044464	GO:0006928;GO:0009987;GO:0040011;GO:0048870;GO:0051234	GO:0016020;GO:0044464	IPR018617;IPR018861	DUF2448;Ima1_N
A2A8Z1;A2A8Z1-2	A2A8Z1;A2A8Z1-2	Oxysterol-binding protein-related protein 9		Osbpl9		high	12046.4	13051.3	13706.8	12934.8	15164.9	15837.8	11745.8	14249.5	83108	1.66304e-15	1.80178e-15	1.89226e-15	1.78569e-15	2.09357e-15	2.18645e-15	1.62154e-15	1.96719e-15	0.332139	0.279171	-0.222746	0.129521	0.267585			establishment of localization;lipid transport;organic substance transport;transport	binding;lipid binding	cell part;cytoplasm;cytoplasmic part;endosomal part;endosome membrane;Golgi apparatus;intracellular membrane-bounded organelle;intracellular organelle;intracellular organelle part;intracellular part;late endosome membrane;membrane;membrane-bounded organelle;organelle;organelle membrane;organelle part	establishment of localization;lipid transport;transport	cell part;cytoplasm;Golgi apparatus;intracellular membrane-bounded organelle;intracellular organelle;membrane;organelle		Oxysterol_BP;PH	AACTTT_UNKNOWN;BAKKER_FOXO3_TARGETS_UP;BOYAULT_LIVER_CANCER_SUBCLASS_G6_DN;BRUINS_UVC_RESPONSE_LATE;BYSTRYKH_HEMATOPOIESIS_STEM_CELL_QTL_TRANS;CAGGTG_V$E12_Q6;CHARAFE_BREAST_CANCER_LUMINAL_VS_BASAL_DN;chr1p32;CTCAGGG,MIR-125B,MIR-125A;CTTTAAR_UNKNOWN;DITTMER_PTHLH_TARGETS_UP;DORSAM_HOXA9_TARGETS_UP;GATTGGY_V$NFY_Q6_01;GOBERT_OLIGODENDROCYTE_DIFFERENTIATION_DN;GRAESSMANN_APOPTOSIS_BY_DOXORUBICIN_D…	Acetylation;Alternativesplicing;Completeproteome;Endosome;Golgiapparatus;Lipid-binding;Lipidtransport;Membrane;Phosphoprotein;Referenceproteome;Transport		GO:0006810;GO:0006869;GO:0051234;GO:0071702	GO:0005488;GO:0008289	GO:0005737;GO:0005794;GO:0010008;GO:0016020;GO:0031090;GO:0031902;GO:0043226;GO:0043227;GO:0043229;GO:0043231;GO:0044422;GO:0044424;GO:0044440;GO:0044444;GO:0044446;GO:0044464	GO:0006810;GO:0006869;GO:0051234	GO:0005737;GO:0005794;GO:0016020;GO:0043226;GO:0043229;GO:0043231;GO:0044464	IPR000648;IPR001849;IPR011993;IPR018494	Oxysterol-bd;Oxysterol-bd_CS;PH_domain;PH_like_dom
A2A9C3-2;A2A9C3	A2A9C3-2;A2A9C3	Protein SZT2	KICSTOR complex protein SZT2	Szt2		high	351.593	452.046	574.08	459.24	603.687	448.382	277.8	443.29	377520	2.20487e-16	2.83483e-16	3.60011e-16	2.87994e-16	3.78578e-16	2.81185e-16	1.74211e-16	2.77991e-16	0.779895	-0.0117421	-1.0472	-0.0930171	0.0571908			anatomical structure development;anatomical structure morphogenesis;axonogenesis;cell part morphogenesis;cell projection morphogenesis;cell projection organization;cellular component morphogenesis;cellular component organization;cellular component organization at cellular level;cellular component organization or biogenesis;cellular component organization or biogenesis at cellular level;cellular d…		cell part;cytoplasmic part;extracellular membrane-bounded organelle;extracellular organelle;extracellular region part;extracellular vesicular exosome;intracellular membrane-bounded organelle;intracellular organelle;intracellular part;membrane-bounded organelle;membrane-bounded vesicle;microbody;organelle;peroxisome;vesicle	anatomical structure development;anatomical structure morphogenesis;cellular component morphogenesis;cellular component organization;cellular process;developmental process;pigmentation;post-embryonic development	cell part;extracellular organelle;intracellular membrane-bounded organelle;intracellular organelle;microbody;organelle;peroxisome;vesicle			ATGTTTC,MIR-494;BARRIER_CANCER_RELAPSE_TUMOR_SAMPLE_DN;CCAGGTT,MIR-490;CCATCCA,MIR-432;CCAWYNNGAAR_UNKNOWN;CCTGTGA,MIR-513;chr1p34;CTGAGCC,MIR-24;CTGCAGY_UNKNOWN;GCANCTGNY_V$MYOD_Q6;GGAANCGGAANY_UNKNOWN;GINESTIER_BREAST_CANCER_20Q13_AMPLIFICATION_DN;GINESTIER_BREAST_CANCER_ZNF217_AMPLIFIED_DN;GSE11864_UNTREATED_VS_CSF1_IFNG_IN_MAC_DN;GSE20151_CTRL_VS_FUSOBACT_NUCLEATUM_NEUTROPHIL_UP;GSE22886_NAIV…	Alternativesplicing;Completeproteome;Peroxisome;Phosphoprotein;Referenceproteome		GO:0007409;GO:0007417;GO:0009653;GO:0009791;GO:0009987;GO:0016043;GO:0021540;GO:0021952;GO:0021955;GO:0030030;GO:0032502;GO:0032989;GO:0032990;GO:0043473;GO:0048731;GO:0048812;GO:0048856;GO:0048858;GO:0048869;GO:0071840;GO:0071841;GO:0071842		GO:0005777;GO:0031982;GO:0031988;GO:0042579;GO:0043226;GO:0043227;GO:0043229;GO:0043230;GO:0043231;GO:0044421;GO:0044424;GO:0044444;GO:0044464;GO:0065010;GO:0070062	GO:0009653;GO:0009791;GO:0009987;GO:0016043;GO:0032502;GO:0032989;GO:0043473;GO:0048856	GO:0005777;GO:0031982;GO:0042579;GO:0043226;GO:0043229;GO:0043230;GO:0043231;GO:0044464
A2A9T0-2;A2A9T0	A2A9T0-2;A2A9T0	TANK-binding kinase 1-binding protein 1		Tbkbp1		low	111.066	170.52	410.235	230.607	383.435	189.928	238.975	270.779	65454	1.20759e-17	1.85402e-17	4.46039e-17	2.50733e-17	4.169e-17	2.06504e-17	2.59832e-17	2.94412e-17	1.78757	0.155516	-0.779592	0.387831	0.182675			defense response;immune response;immune system process;innate immune response;response to stimulus;response to stress			immune system process;response to stimulus;response to stress		RIG-I-like receptor signaling pathway	TBD	ATACCTC,MIR-202;ATGCTGC,MIR-103,MIR-107;BASSO_HAIRY_CELL_LEUKEMIA_DN;BHAT_ESR1_TARGETS_NOT_VIA_AKT1_UP;BHAT_ESR1_TARGETS_VIA_AKT1_UP;CACTTTG,MIR-520G,MIR-520H;CAGCCTC,MIR-485-5P;chr17q21;CTACCTC,LET-7A,LET-7B,LET-7C,LET-7D,LET-7E,LET-7F,MIR-98,LET-7G,LET-7I;GSE12845_NAIVE_VS_DARKZONE_GC_TONSIL_BCELL_UP;GSE13484_UNSTIM_VS_12H_YF17D_VACCINE_STIM_PBMC_UP;GSE14026_TH1_VS_TH17_UP;GSE14350_IL2RB_KO_VS_…	Alternativesplicing;Coiledcoil;Completeproteome;Immunity;Innateimmunity;Phosphoprotein;Referenceproteome		GO:0002376;GO:0006950;GO:0006952;GO:0006955;GO:0045087;GO:0050896			GO:0002376;GO:0006950;GO:0050896		IPR024581	TBD	ko04622
A2AA28	A2AA28	Methyltransferase-like protein 23		Mettl23		medium	9612.84	4622.7	4871.66	6369.06	9026.95	7552.04	3766.86	6781.95	28288	4.51707e-16	2.17221e-16	2.28919e-16	2.99283e-16	4.24177e-16	3.5487e-16	1.77005e-16	3.18684e-16	-0.0907234	0.70813	-0.371049	0.0821192	0.0844842				catalytic activity;methyltransferase activity;transferase activity;transferase activity, transferring one-carbon groups	cell part;cytoplasm;integral to membrane;intracellular part;intrinsic to membrane;membrane part		cell part;cytoplasm		Methyltransf_16	chr17q25;GSE14308_TH1_VS_INDUCED_TREG_UP;GSE17721_CTRL_VS_PAM3CSK4_2H_BMDM_UP;GSE17721_LPS_VS_CPG_16H_BMDM_UP;GSE27786_NKCELL_VS_MONO_MAC_UP;GSE30962_ACUTE_VS_CHRONIC_LCMV_PRIMARY_INF_CD8_TCELL_UP;GSE39820_CTRL_VS_TGFBETA3_IL6_CD4_TCELL_DN;LOPEZ_MBD_TARGETS;MARTENS_TRETINOIN_RESPONSE_DN;ZHOU_INFLAMMATORY_RESPONSE_LIVE_DN	Completeproteome;Cytoplasm;Membrane;Methyltransferase;Referenceproteome;S-adenosyl-L-methionine;Transferase;Transmembrane;Transmembranehelix			GO:0003824;GO:0008168;GO:0016740;GO:0016741	GO:0005737;GO:0016021;GO:0031224;GO:0044424;GO:0044425;GO:0044464		GO:0005737;GO:0044464	IPR019410;IPR029063	Nicotinamide_N-MeTfrase-like;SAM-dependent_MTases
A2AAE1-4;A2AAE1-6;A2AAE1;A2AAE1-2;A2AAE1-3	A2AAE1-4;A2AAE1-6;A2AAE1;A2AAE1-2;A2AAE1-3	Uncharacterized protein KIAA1109		Kiaa1109		high	5567.99	1951.86	2151.02	3223.62	18165.3	6613.73	2860.56	9213.18	510340	4.72021e-15	1.65467e-15	1.82351e-15	2.7328e-15	1.53994e-14	5.60673e-15	2.42501e-15	7.81039e-15	1.70596	1.76062	0.411274	1.29261	1.0029			adipose tissue development;anatomical structure development;biological regulation;cell differentiation;cellular developmental process;cellular localization;cellular process;developmental process;fat cell differentiation;gamete generation;lipid localization;lipid metabolic process;lipid storage;localization;macromolecule localization;male gamete generation;metabolic process;multicellular organisma…		cell part;integral to membrane;intracellular membrane-bounded organelle;intracellular organelle;intracellular part;intrinsic to membrane;membrane part;membrane-bounded organelle;nucleus;organelle	anatomical structure development;biological regulation;cell differentiation;cellular localization;cellular process;developmental process;lipid metabolic process;localization;metabolic process;multicellular organismal process;organelle localization;primary metabolic process	cell part;intracellular membrane-bounded organelle;intracellular organelle;nucleus;organelle		FSA_C	CHANG_CORE_SERUM_RESPONSE_DN;chr4q28;CLAUS_PGR_POSITIVE_MENINGIOMA_UP;DACOSTA_UV_RESPONSE_VIA_ERCC3_COMMON_DN;DACOSTA_UV_RESPONSE_VIA_ERCC3_DN;DUTERTRE_ESTRADIOL_RESPONSE_24HR_DN;FLECHNER_BIOPSY_KIDNEY_TRANSPLANT_OK_VS_DONOR_UP;FLECHNER_BIOPSY_KIDNEY_TRANSPLANT_REJECTED_VS_OK_DN;FOSTER_TOLERANT_MACROPHAGE_DN;GCM_DEAF1;GCM_DLG1;GCM_ERBB2IP;GCM_MAP4K4;GCM_PTK2;GCM_PTPRD;GCM_RAN;GRAESSMANN_APOPTOSIS…	Alternativesplicing;Completeproteome;Membrane;Phosphoprotein;Referenceproteome;Transmembrane;Transmembranehelix		GO:0001558;GO:0006629;GO:0007276;GO:0007283;GO:0008152;GO:0009888;GO:0009987;GO:0010876;GO:0019915;GO:0022414;GO:0030154;GO:0032501;GO:0032502;GO:0033036;GO:0040008;GO:0044238;GO:0045444;GO:0048232;GO:0048609;GO:0048856;GO:0048869;GO:0050789;GO:0050794;GO:0051128;GO:0051179;GO:0051640;GO:0051641;GO:0051647;GO:0060612;GO:0065007		GO:0005634;GO:0016021;GO:0031224;GO:0043226;GO:0043227;GO:0043229;GO:0043231;GO:0044424;GO:0044425;GO:0044464	GO:0006629;GO:0008152;GO:0009987;GO:0030154;GO:0032501;GO:0032502;GO:0044238;GO:0048856;GO:0051179;GO:0051640;GO:0051641;GO:0065007	GO:0005634;GO:0043226;GO:0043229;GO:0043231;GO:0044464	IPR018863	Fragile_site-assoc_C
A2AB59	A2AB59	Rho GTPase-activating protein 27		Arhgap27		high	5173.17	7459.73	9745.49	7459.46	7260.65	10297.2	8476.98	8678.28	97047	8.33955e-16	1.20257e-15	1.57105e-15	1.20252e-15	1.17047e-15	1.65999e-15	1.36655e-15	1.39901e-15	0.489049	0.46506	-0.201184	0.250975	0.417121			biological regulation;cellular component organization;cellular component organization or biogenesis;cellular membrane organization;cellular process;cellular response to stimulus;endocytosis;establishment of localization;membrane invagination;membrane organization;positive regulation of catalytic activity;positive regulation of GTPase activity;positive regulation of hydrolase activity;positive reg…	binding;enzyme activator activity;enzyme regulator activity;GTPase activator activity;GTPase regulator activity;nucleoside-triphosphatase regulator activity;protein binding;protein domain specific binding;SH3 domain binding	cell part;cytoplasmic part;endosome;intracellular;intracellular membrane-bounded organelle;intracellular organelle;intracellular part;membrane;membrane-bounded organelle;organelle	biological regulation;cellular component organization;cellular membrane organization;cellular process;endocytosis;establishment of localization;membrane invagination;membrane organization;response to stimulus;signal transduction;transport;vesicle-mediated transport	cell part;endosome;intracellular;intracellular membrane-bounded organelle;intracellular organelle;membrane;organelle		PH;RhoGAP;WW	AATGTGA,MIR-23A,MIR-23B;BILD_HRAS_ONCOGENIC_SIGNATURE;BRUINS_UVC_RESPONSE_LATE;CDC42_PROTEIN_SIGNAL_TRANSDUCTION;CHANDRAN_METASTASIS_DN;chr17q21;CREIGHTON_ENDOCRINE_THERAPY_RESISTANCE_3;ENZYME_ACTIVATOR_ACTIVITY;ENZYME_REGULATOR_ACTIVITY;ESC_V6.5_UP_EARLY.V1_UP;ESTABLISHMENT_OF_LOCALIZATION;FEVR_CTNNB1_TARGETS_DN;FIGUEROA_AML_METHYLATION_CLUSTER_2_UP;FIGUEROA_AML_METHYLATION_CLUSTER_4_UP;FIGUEROA…	Alternativesplicing;Completeproteome;Cytoplasm;Endocytosis;GTPaseactivation;Membrane;Phosphoprotein;Referenceproteome;Repeat;SH3domain		GO:0006140;GO:0006810;GO:0006897;GO:0006898;GO:0007165;GO:0009894;GO:0009987;GO:0010324;GO:0016043;GO:0016044;GO:0016192;GO:0019219;GO:0019222;GO:0030811;GO:0031323;GO:0031329;GO:0033121;GO:0033124;GO:0043085;GO:0043087;GO:0043547;GO:0044093;GO:0050789;GO:0050790;GO:0050794;GO:0050896;GO:0051171;GO:0051234;GO:0051336;GO:0051345;GO:0051716;GO:0061024;GO:0065007;GO:0065009;GO:0071840;GO:0080090	GO:0005096;GO:0005488;GO:0005515;GO:0008047;GO:0017124;GO:0019904;GO:0030234;GO:0030695;GO:0060589	GO:0005622;GO:0005768;GO:0016020;GO:0043226;GO:0043227;GO:0043229;GO:0043231;GO:0044424;GO:0044444;GO:0044464	GO:0006810;GO:0006897;GO:0007165;GO:0009987;GO:0010324;GO:0016043;GO:0016044;GO:0016192;GO:0050896;GO:0051234;GO:0061024;GO:0065007	GO:0005622;GO:0005768;GO:0016020;GO:0043226;GO:0043229;GO:0043231;GO:0044464	IPR000198;IPR001202;IPR001452;IPR001849;IPR008936;IPR011047;IPR011993;IPR015767	PH_domain;PH_like_dom;Quinonprotein_ADH-like_supfam;Rho_GTPase_act;Rho_GTPase_activation_prot;RhoGAP_dom;SH3_domain;WW_dom
A2AB59-2	A2AB59-2	Rho GTPase-activating protein 27		Arhgap27		low	580.491	833.328	1924.83	1112.88	756.69	1291.61	2107.32	1385.21	75801	7.30927e-17	1.04929e-16	2.42365e-16	1.40129e-16	9.52789e-17	1.62633e-16	2.65344e-16	1.74419e-16	0.382429	0.632213	0.130681	0.381774	0.925405			biological regulation;cellular component organization;cellular component organization or biogenesis;cellular membrane organization;cellular process;cellular response to stimulus;endocytosis;establishment of localization;membrane invagination;membrane organization;positive regulation of catalytic activity;positive regulation of GTPase activity;positive regulation of hydrolase activity;positive reg…	binding;enzyme activator activity;enzyme regulator activity;GTPase activator activity;GTPase regulator activity;nucleoside-triphosphatase regulator activity;protein binding;protein domain specific binding;SH3 domain binding	cell part;cytoplasmic part;endosome;intracellular;intracellular membrane-bounded organelle;intracellular organelle;intracellular part;membrane;membrane-bounded organelle;organelle	biological regulation;cellular component organization;cellular membrane organization;cellular process;endocytosis;establishment of localization;membrane invagination;membrane organization;response to stimulus;signal transduction;transport;vesicle-mediated transport	cell part;endosome;intracellular;intracellular membrane-bounded organelle;intracellular organelle;membrane;organelle		PH;RhoGAP;WW	AATGTGA,MIR-23A,MIR-23B;BILD_HRAS_ONCOGENIC_SIGNATURE;BRUINS_UVC_RESPONSE_LATE;CDC42_PROTEIN_SIGNAL_TRANSDUCTION;CHANDRAN_METASTASIS_DN;chr17q21;CREIGHTON_ENDOCRINE_THERAPY_RESISTANCE_3;ENZYME_ACTIVATOR_ACTIVITY;ENZYME_REGULATOR_ACTIVITY;ESC_V6.5_UP_EARLY.V1_UP;ESTABLISHMENT_OF_LOCALIZATION;FEVR_CTNNB1_TARGETS_DN;FIGUEROA_AML_METHYLATION_CLUSTER_2_UP;FIGUEROA_AML_METHYLATION_CLUSTER_4_UP;FIGUEROA…	Alternativesplicing;Completeproteome;Cytoplasm;Endocytosis;GTPaseactivation;Membrane;Phosphoprotein;Referenceproteome;Repeat;SH3domain		GO:0006140;GO:0006810;GO:0006897;GO:0006898;GO:0007165;GO:0009894;GO:0009987;GO:0010324;GO:0016043;GO:0016044;GO:0016192;GO:0019219;GO:0019222;GO:0030811;GO:0031323;GO:0031329;GO:0033121;GO:0033124;GO:0043085;GO:0043087;GO:0043547;GO:0044093;GO:0050789;GO:0050790;GO:0050794;GO:0050896;GO:0051171;GO:0051234;GO:0051336;GO:0051345;GO:0051716;GO:0061024;GO:0065007;GO:0065009;GO:0071840;GO:0080090	GO:0005096;GO:0005488;GO:0005515;GO:0008047;GO:0017124;GO:0019904;GO:0030234;GO:0030695;GO:0060589	GO:0005622;GO:0005768;GO:0016020;GO:0043226;GO:0043227;GO:0043229;GO:0043231;GO:0044424;GO:0044444;GO:0044464	GO:0006810;GO:0006897;GO:0007165;GO:0009987;GO:0010324;GO:0016043;GO:0016044;GO:0016192;GO:0050896;GO:0051234;GO:0061024;GO:0065007	GO:0005622;GO:0005768;GO:0016020;GO:0043226;GO:0043229;GO:0043231;GO:0044464	IPR000198;IPR001202;IPR001452;IPR001849;IPR008936;IPR011047;IPR011993;IPR015767	PH_domain;PH_like_dom;Quinonprotein_ADH-like_supfam;Rho_GTPase_act;Rho_GTPase_activation_prot;RhoGAP_dom;SH3_domain;WW_dom
A2ABV5;A2ABV5-4;A2ABV5-3	A2ABV5	Mediator of RNA polymerase II transcription subunit 14		Med14		high	10155	10032.4	11135.1	10440.8	15346.1	11410.9	8082.6	11613.2	160960	2.71519e-15	2.68241e-15	2.97724e-15	2.79161e-15	4.10318e-15	3.05099e-15	2.16109e-15	3.10509e-15	0.595687	0.185751	-0.462218	0.106407	0.11767			androgen receptor signaling pathway;biological regulation;biosynthetic process;cellular biosynthetic process;cellular macromolecule metabolic process;cellular metabolic process;cellular nitrogen compound metabolic process;cellular process;cellular response to stimulus;developmental process;intracellular receptor mediated signaling pathway;macromolecule metabolic process;metabolic process;negative…	binding;hormone receptor binding;nuclear hormone receptor binding;protein binding;protein binding transcription factor activity;receptor activity;receptor binding;RNA polymerase II transcription cofactor activity;RNA polymerase II transcription factor binding transcription factor activity;thyroid hormone receptor binding;transcription coactivator activity;transcription cofactor activity;transcrip…	cell part;intracellular membrane-bounded organelle;intracellular organelle;intracellular organelle part;intracellular part;macromolecular complex;mediator complex;membrane;membrane-bounded organelle;nuclear part;nucleoplasm;nucleoplasm part;nucleus;organelle;organelle part;protein complex	biological regulation;biosynthetic process;cellular metabolic process;cellular nitrogen compound metabolic process;cellular process;developmental process;macromolecule metabolic process;metabolic process;nitrogen compound metabolic process;nucleobase-containing compound metabolic process;primary metabolic process;response to stimulus;RNA metabolic process;signal transduction;transcription initiat…	cell part;intracellular membrane-bounded organelle;intracellular organelle;macromolecular complex;membrane;nucleoplasm;nucleus;organelle;protein complex		Med14	AAGCAAT,MIR-137;ACAWNRNSRCGG_UNKNOWN;ACTGTGA,MIR-27A,MIR-27B;ACTTTAT,MIR-142-5P;AMUNDSON_RESPONSE_TO_ARSENITE;ANDROGEN_RECEPTOR_SIGNALING_PATHWAY;ATACTGT,MIR-144;BENPORATH_ES_1;BIDUS_METASTASIS_UP;BIOPOLYMER_METABOLIC_PROCESS;BLUM_RESPONSE_TO_SALIRASIB_DN;CATTTCA,MIR-203;CELLULAR_COMPONENT_ASSEMBLY;chrxp11;CTTGTAT,MIR-381;DNA_DIRECTED_RNA_POLYMERASEII_HOLOENZYME;GAZDA_DIAMOND_BLACKFAN_ANEMIA_ERYT…	Activator;Alternativesplicing;Completeproteome;Nucleus;Phosphoprotein;Referenceproteome;Repeat;Transcription;Transcriptionregulation	Mediator complex	GO:0006139;GO:0006352;GO:0006355;GO:0006357;GO:0006367;GO:0006807;GO:0007165;GO:0008152;GO:0009058;GO:0009889;GO:0009891;GO:0009893;GO:0009987;GO:0010468;GO:0010556;GO:0010557;GO:0010604;GO:0010628;GO:0016070;GO:0019219;GO:0019222;GO:0019827;GO:0030518;GO:0030521;GO:0030522;GO:0031323;GO:0031325;GO:0031326;GO:0031328;GO:0032502;GO:0032774;GO:0034641;GO:0043170;GO:0044237;GO:0044238;GO:0044249;GO:…	GO:0000988;GO:0000989;GO:0001076;GO:0001104;GO:0003712;GO:0003713;GO:0004872;GO:0005102;GO:0005488;GO:0005515;GO:0008134;GO:0035257;GO:0046966;GO:0051427	GO:0005634;GO:0005654;GO:0016020;GO:0016592;GO:0032991;GO:0043226;GO:0043227;GO:0043229;GO:0043231;GO:0043234;GO:0044422;GO:0044424;GO:0044428;GO:0044446;GO:0044451;GO:0044464	GO:0006139;GO:0006352;GO:0006807;GO:0007165;GO:0008152;GO:0009058;GO:0009987;GO:0016070;GO:0032502;GO:0034641;GO:0043170;GO:0044237;GO:0044238;GO:0050896;GO:0065007	GO:0005634;GO:0005654;GO:0016020;GO:0032991;GO:0043226;GO:0043229;GO:0043231;GO:0043234;GO:0044464	IPR013947	Mediator_Med14
A2ACJ2	A2ACJ2	Fanconi anemia-associated protein of 100 kDa	Fanconi anemia core complex-associated protein 100	Faap100		high	3027.51	821863	6114.93	277002	6066.03	4188.48	4882.19	5045.57	94280	4.74142e-16	1.28713e-13	9.57667e-16	4.33816e-14	9.5001e-16	6.55963e-16	7.64606e-16	7.90193e-16	1.00262	-7.61633	-0.324808	-2.31284	0.319669			cellular macromolecule metabolic process;cellular metabolic process;cellular nitrogen compound metabolic process;cellular process;cellular response to stimulus;cellular response to stress;DNA metabolic process;DNA repair;macromolecule metabolic process;metabolic process;nitrogen compound metabolic process;nucleic acid metabolic process;nucleobase-containing compound metabolic process;primary meta…	binding;DNA binding;nucleic acid binding	cell part;cytoplasm;cytoskeleton;Fanconi anaemia nuclear complex;intermediate filament cytoskeleton;intracellular non-membrane-bounded organelle;intracellular organelle;intracellular organelle part;intracellular part;macromolecular complex;non-membrane-bounded organelle;nuclear part;nucleoplasm;nucleoplasm part;organelle;organelle part;protein complex	cellular metabolic process;cellular nitrogen compound metabolic process;cellular process;DNA metabolic process;DNA repair;macromolecule metabolic process;metabolic process;nitrogen compound metabolic process;nucleobase-containing compound metabolic process;primary metabolic process;response to DNA damage stimulus;response to stimulus;response to stress	cell part;cytoplasm;cytoskeleton;intracellular non-membrane-bounded organelle;intracellular organelle;macromolecular complex;nucleoplasm;organelle;protein complex		FANCAA		Completeproteome;DNA-binding;DNAdamage;DNArepair;Nucleus;Referenceproteome		GO:0006139;GO:0006259;GO:0006281;GO:0006807;GO:0006950;GO:0006974;GO:0008152;GO:0009987;GO:0033554;GO:0034641;GO:0043170;GO:0044237;GO:0044238;GO:0044260;GO:0050896;GO:0051716;GO:0090304	GO:0003676;GO:0003677;GO:0005488	GO:0005654;GO:0005737;GO:0005856;GO:0032991;GO:0043226;GO:0043228;GO:0043229;GO:0043232;GO:0043234;GO:0043240;GO:0044422;GO:0044424;GO:0044428;GO:0044446;GO:0044451;GO:0044464;GO:0045111	GO:0006139;GO:0006259;GO:0006281;GO:0006807;GO:0006950;GO:0006974;GO:0008152;GO:0009987;GO:0034641;GO:0043170;GO:0044237;GO:0044238;GO:0050896	GO:0005654;GO:0005737;GO:0005856;GO:0032991;GO:0043226;GO:0043229;GO:0043232;GO:0043234;GO:0044464	IPR029251	Faap100
A2ADA5;A2ADA5-2;A2ADA5-3	A2ADA5;A2ADA5-2	tRNA pseudouridine synthase-like 1		Pusl1		medium	14291.9	11351.3	12604.4	12749.2	12855.5	25836.3	6328.5	15006.8	31992	7.59514e-16	6.03243e-16	6.69834e-16	6.7753e-16	6.8318e-16	1.37301e-15	3.36315e-16	7.97503e-16	-0.152811	1.18654	-0.993991	0.0132449	0.00645321			cellular macromolecule metabolic process;cellular metabolic process;cellular nitrogen compound metabolic process;cellular process;macromolecule metabolic process;macromolecule modification;metabolic process;ncRNA metabolic process;ncRNA processing;nitrogen compound metabolic process;nucleic acid metabolic process;nucleobase-containing compound metabolic process;primary metabolic process;pseudouri…	binding;catalytic activity;intramolecular transferase activity;isomerase activity;nucleic acid binding;pseudouridine synthase activity;RNA binding	cell part;intracellular membrane-bounded organelle;intracellular organelle;intracellular part;membrane-bounded organelle;organelle	cellular metabolic process;cellular nitrogen compound metabolic process;cellular process;macromolecule metabolic process;macromolecule modification;metabolic process;nitrogen compound metabolic process;nucleobase-containing compound metabolic process;primary metabolic process;RNA metabolic process;RNA modification;RNA processing;tRNA metabolic process;tRNA processing	cell part;intracellular membrane-bounded organelle;intracellular organelle;organelle		PseudoU_synth_1	chr1p36;GSE15659_CD45RA_NEG_CD4_TCELL_VS_NONSUPPRESSIVE_TCELL_DN;GSE15659_CD45RA_NEG_CD4_TCELL_VS_RESTING_TREG_DN;GSE15659_NAIVE_CD4_TCELL_VS_NONSUPPRESSIVE_TCELL_DN;GSE17974_CTRL_VS_ACT_IL4_AND_ANTI_IL12_1H_CD4_TCELL_UP;LIAO_METASTASIS;LU_EZH2_TARGETS_UP;MARTENS_TRETINOIN_RESPONSE_DN;V$E2F_Q2;V$SP1_01;V$SP1_Q6;V$SP1_Q6_01	Alternativesplicing;Completeproteome;Isomerase;Phosphoprotein;Referenceproteome;tRNAprocessing		GO:0001522;GO:0006139;GO:0006396;GO:0006399;GO:0006807;GO:0008033;GO:0008152;GO:0009451;GO:0009987;GO:0016070;GO:0034470;GO:0034641;GO:0034660;GO:0043170;GO:0043412;GO:0044237;GO:0044238;GO:0044260;GO:0090304	GO:0003676;GO:0003723;GO:0003824;GO:0005488;GO:0009982;GO:0016853;GO:0016866	GO:0043226;GO:0043227;GO:0043229;GO:0043231;GO:0044424;GO:0044464	GO:0006139;GO:0006396;GO:0006399;GO:0006807;GO:0008033;GO:0008152;GO:0009451;GO:0009987;GO:0016070;GO:0034641;GO:0043170;GO:0043412;GO:0044237;GO:0044238	GO:0043226;GO:0043229;GO:0043231;GO:0044464	IPR001406;IPR020094;IPR020095;IPR020097;IPR020103	PsdUridine_synth_cat_dom;PsdUridine_synth_TruA;PsdUridine_synth_TruA_a/b_dom;PsdUridine_synth_TruA_C;PsdUridine_synth_TruA_N
A2ADY9	A2ADY9	Protein DDI1 homolog 2		Ddi2		high	71636.5	102576	96212.4	90141.6	149843	142356	75774.3	122658	44590	5.3061e-15	7.59777e-15	7.12643e-15	6.67677e-15	1.10988e-14	1.05443e-14	5.61259e-15	9.08521e-15	1.06468	0.472809	-0.344513	0.397659	0.363482				aspartic-type endopeptidase activity;aspartic-type peptidase activity;catalytic activity;endopeptidase activity;hydrolase activity;peptidase activity;peptidase activity, acting on L-amino acid peptides					Asp_protease;ubiquitin	CHARAFE_BREAST_CANCER_LUMINAL_VS_MESENCHYMAL_UP;chr1p36;CTACCTC,LET-7A,LET-7B,LET-7C,LET-7D,LET-7E,LET-7F,MIR-98,LET-7G,LET-7I;DOUGLAS_BMI1_TARGETS_DN;GRAESSMANN_APOPTOSIS_BY_DOXORUBICIN_DN;GSE13306_RA_VS_UNTREATED_TREG_UP;GSE14308_TH1_VS_TH17_DN;GSE14308_TH2_VS_TH17_DN;GSE14769_20MIN_VS_360MIN_LPS_BMDM_UP;GSE2197_CPG_DNA_VS_UNTREATED_IN_DC_DN;GSE26669_CTRL_VS_COSTIM_BLOCK_MLR_CD8_TCELL_DN;GSE270…	Completeproteome;Phosphoprotein;Referenceproteome			GO:0003824;GO:0004175;GO:0004190;GO:0008233;GO:0016787;GO:0070001;GO:0070011				IPR000626;IPR019103;IPR021109;IPR029071	Peptidase_aspartic_DDI1-type;Peptidase_aspartic_dom;Ubiquitin-like;Ubiquitin-rel_dom
A2AF47	A2AF47	Dedicator of cytokinesis protein 11		Dock11		high	31600.5	43679.1	44951.3	40077	49915.8	50157	37033.7	45702.2	237770	1.24811e-14	1.72518e-14	1.77543e-14	1.58291e-14	1.97151e-14	1.98103e-14	1.46271e-14	1.80508e-14	0.659549	0.199507	-0.279525	0.193177	0.259608			biological regulation;cellular process;cellular response to stimulus;intracellular signal transduction;positive regulation of catalytic activity;positive regulation of GTPase activity;positive regulation of hydrolase activity;positive regulation of molecular function;regulation of biological process;regulation of catabolic process;regulation of catalytic activity;regulation of cellular catabolic …	binding;enzyme binding;enzyme regulator activity;GTPase binding;GTPase regulator activity;guanyl-nucleotide exchange factor activity;nucleoside-triphosphatase regulator activity;protein binding;Ras GTPase binding;Ras guanyl-nucleotide exchange factor activity;Rho GTPase binding;Rho guanyl-nucleotide exchange factor activity;small GTPase binding;small GTPase regulator activity		biological regulation;cellular process;response to stimulus;signal transduction			Ded_cyto;DOCK-C2;DUF3398;PH	AACTTT_UNKNOWN;ACAGGGT,MIR-10A,MIR-10B;ACAWYAAAG_UNKNOWN;BENPORATH_EED_TARGETS;CHEN_METABOLIC_SYNDROM_NETWORK;chrxq24;CREIGHTON_ENDOCRINE_THERAPY_RESISTANCE_3;CREIGHTON_ENDOCRINE_THERAPY_RESISTANCE_5;CTTTAAR_UNKNOWN;CTTTGA_V$LEF1_Q2;DUTERTRE_ESTRADIOL_RESPONSE_24HR_DN;FULCHER_INFLAMMATORY_RESPONSE_LECTIN_VS_LPS_DN;GAGACTG,MIR-452;GGGTGGRR_V$PAX4_03;GSE10094_LCMV_VS_LISTERIA_IND_EFF_CD4_TCELL_UP;G…	Completeproteome;Guanine-nucleotidereleasingfactor;Phosphoprotein;Referenceproteome		GO:0006140;GO:0007165;GO:0007264;GO:0009894;GO:0009987;GO:0019219;GO:0019222;GO:0030811;GO:0031323;GO:0031329;GO:0033121;GO:0033124;GO:0035556;GO:0043085;GO:0043087;GO:0043547;GO:0044093;GO:0050789;GO:0050790;GO:0050794;GO:0050896;GO:0051171;GO:0051336;GO:0051345;GO:0051716;GO:0065007;GO:0065009;GO:0080090	GO:0005083;GO:0005085;GO:0005088;GO:0005089;GO:0005488;GO:0005515;GO:0017016;GO:0017048;GO:0019899;GO:0030234;GO:0030695;GO:0031267;GO:0051020;GO:0060589		GO:0007165;GO:0009987;GO:0050896;GO:0065007		IPR001849;IPR010703;IPR011993;IPR016024;IPR021816;IPR026791;IPR027007;IPR027357	ARM-type_fold;DHR-1_domain;DHR-2;DOCK;DOCK_C;DOCK_C/D_N;PH_domain;PH_like_dom
A2AG58-2;A2AG58	A2AG58-2;A2AG58	Uncharacterized protein CXorf23 homolog				high	3095.84	3958.81	3953.48	3669.38	4943.22	5297.46	1988.8	4076.49	80608	4.14534e-16	5.30086e-16	5.29373e-16	4.91331e-16	6.61898e-16	7.09332e-16	2.66301e-16	5.45844e-16	0.675121	0.420234	-0.991228	0.0347091	0.0210472					cell part;cytoplasmic part;intracellular membrane-bounded organelle;intracellular organelle;intracellular part;membrane-bounded organelle;mitochondrion;organelle		cell part;intracellular membrane-bounded organelle;intracellular organelle;mitochondrion;organelle		THRAP3_BCLAF1		Alternativesplicing;Completeproteome;Mitochondrion;Phosphoprotein;Referenceproteome				GO:0005739;GO:0043226;GO:0043227;GO:0043229;GO:0043231;GO:0044424;GO:0044444;GO:0044464		GO:0005739;GO:0043226;GO:0043229;GO:0043231;GO:0044464	IPR029199	THRAP3_BCLAF1
A2AGH6-2;A2AGH6;A2AGH6-3	A2AGH6-2;A2AGH6	Mediator of RNA polymerase II transcription subunit 12	RNA polymerase II transcription subunit 12;Mediator of RNA polymerase II transcription subunit 12	Med12		high	9050.88	10409.9	9792.81	9751.19	11450.9	10502.8	5945.57	9299.78	242300	3.6429e-15	4.18989e-15	3.94153e-15	3.92477e-15	4.6089e-15	4.22731e-15	2.39304e-15	3.74308e-15	0.339334	0.0128275	-0.719908	-0.122582	0.134742			anatomical structure development;anatomical structure formation involved in morphogenesis;androgen receptor signaling pathway;axis elongation;axis elongation involved in somitogenesis;biological regulation;biosynthetic process;canonical Wnt receptor signaling pathway;cell development;cell surface receptor linked signaling pathway;cellular biosynthetic process;cellular developmental process;cellul…	binding;chromatin binding;DNA binding;enhancer binding;enhancer sequence-specific DNA binding;hormone receptor binding;nuclear hormone receptor binding;nucleic acid binding;protein binding;protein binding transcription factor activity;protein C-terminus binding;protein domain specific binding;receptor activity;receptor binding;regulatory region DNA binding;regulatory region nucleic acid binding;R…	cell part;centrosome;cytoplasmic part;cytoskeletal part;intracellular membrane-bounded organelle;intracellular non-membrane-bounded organelle;intracellular organelle;intracellular organelle part;intracellular part;macromolecular complex;mediator complex;membrane;membrane-bounded organelle;microtubule organizing center;non-membrane-bounded organelle;nuclear part;nucleolus;nucleoplasm;nucleoplasm p…	anatomical structure development;anatomical structure formation involved in morphogenesis;biological regulation;biosynthetic process;cell development;cellular metabolic process;cellular nitrogen compound metabolic process;cellular process;developmental process;growth;macromolecule metabolic process;metabolic process;nitrogen compound metabolic process;nucleobase-containing compound metabolic proc…	cell part;centrosome;intracellular membrane-bounded organelle;intracellular non-membrane-bounded organelle;intracellular organelle;macromolecular complex;membrane;microtubule organizing center;nucleolus;nucleoplasm;nucleus;organelle;protein complex		Med12;Med12-LCEWAV;Med12-PQL	AACTTT_UNKNOWN;AMBROSINI_FLAVOPIRIDOL_TREATMENT_TP53;ANDROGEN_RECEPTOR_SIGNALING_PATHWAY;BENPORATH_NANOG_TARGETS;BENPORATH_NOS_TARGETS;BENPORATH_OCT4_TARGETS;BENPORATH_SOX2_TARGETS;BIOPOLYMER_METABOLIC_PROCESS;CELLULAR_COMPONENT_ASSEMBLY;chrxq12;chrxq13;CRGAARNNNNCGA_UNKNOWN;CTGCAGY_UNKNOWN;CTTTAAR_UNKNOWN;CYCLIN_D1_UP.V1_UP;DEURIG_T_CELL_PROLYMPHOCYTIC_LEUKEMIA_UP;DIAZ_CHRONIC_MEYLOGENOUS_LEUKEM…	Acetylation;Activator;Alternativesplicing;Completeproteome;Nucleus;Phosphoprotein;Referenceproteome;Repressor;Transcription;Transcriptionregulation		GO:0001843;GO:0003401;GO:0006139;GO:0006352;GO:0006355;GO:0006357;GO:0006367;GO:0006807;GO:0007165;GO:0007166;GO:0007507;GO:0008152;GO:0009058;GO:0009889;GO:0009891;GO:0009893;GO:0009966;GO:0009968;GO:0009987;GO:0010468;GO:0010556;GO:0010557;GO:0010604;GO:0010628;GO:0010646;GO:0010648;GO:0014003;GO:0014044;GO:0016055;GO:0016070;GO:0019219;GO:0019222;GO:0019827;GO:0021782;GO:0022603;GO:0023051;GO:…	GO:0000975;GO:0000976;GO:0000977;GO:0000980;GO:0000988;GO:0000989;GO:0001012;GO:0001067;GO:0001076;GO:0001104;GO:0001158;GO:0001190;GO:0003676;GO:0003677;GO:0003682;GO:0003712;GO:0003713;GO:0004872;GO:0005102;GO:0005488;GO:0005515;GO:0008022;GO:0008134;GO:0019904;GO:0035257;GO:0035326;GO:0043565;GO:0044212;GO:0046966;GO:0051427	GO:0005634;GO:0005654;GO:0005730;GO:0005813;GO:0005815;GO:0016020;GO:0016592;GO:0032991;GO:0043226;GO:0043227;GO:0043228;GO:0043229;GO:0043231;GO:0043232;GO:0043234;GO:0044422;GO:0044424;GO:0044428;GO:0044430;GO:0044444;GO:0044446;GO:0044451;GO:0044464	GO:0006139;GO:0006352;GO:0006807;GO:0007165;GO:0008152;GO:0009058;GO:0009987;GO:0016070;GO:0032502;GO:0034641;GO:0040007;GO:0043170;GO:0044237;GO:0044238;GO:0048468;GO:0048646;GO:0048856;GO:0050896;GO:0065007	GO:0005634;GO:0005654;GO:0005730;GO:0005813;GO:0005815;GO:0016020;GO:0032991;GO:0043226;GO:0043229;GO:0043231;GO:0043232;GO:0043234;GO:0044464	IPR019035;IPR021989;IPR021990	Mediator_Med12;Mediator_Med12_catenin-bd;Mediator_Med12_LCEWAV
A2AGT5-3;A2AGT5;A2AGT5-2	A2AGT5-3;A2AGT5;A2AGT5-2	Cytoskeleton-associated protein 5		Ckap5		high	103958	119871	149192	124341	161357	146747	121475	143193	223520	3.85992e-14	4.45077e-14	5.53945e-14	4.61671e-14	5.99113e-14	5.44866e-14	4.51033e-14	5.31671e-14	0.634257	0.291848	-0.29651	0.209865	0.283337			cell cycle phase;cell cycle process;cell division;cellular component organization;cellular component organization at cellular level;cellular component organization or biogenesis;cellular component organization or biogenesis at cellular level;cellular process;centrosome organization;cytoskeleton organization;establishment of localization;establishment of RNA localization;establishment or maintenan…	binding;cytoskeletal protein binding;microtubule binding;protein binding;ribonucleoprotein binding;tubulin binding	cell part;centrosome;cytoplasm;cytoplasmic part;cytoskeletal part;intracellular non-membrane-bounded organelle;intracellular organelle;intracellular organelle part;intracellular part;macromolecular complex;membrane;microtubule organizing center;non-membrane-bounded organelle;organelle;organelle part;protein complex;spindle pole	cell division;cellular component organization;cellular process;cytoskeleton organization;establishment of localization;establishment or maintenance of cell polarity;microtubule organizing center organization;mitosis;nuclear division;nucleobase-containing compound transport;organelle fission;organelle organization;transport	cell part;centrosome;cytoplasm;intracellular non-membrane-bounded organelle;intracellular organelle;macromolecular complex;membrane;microtubule organizing center;organelle;protein complex		CLASP_N	BENPORATH_CYCLING_GENES;BIDUS_METASTASIS_UP;CAHOY_ASTROCYTIC;CAIRO_HEPATOBLASTOMA_CLASSES_UP;CELL_CYCLE_GO_0007049;CELL_CYCLE_PROCESS;CENTROSOME;CENTROSOME_ORGANIZATION_AND_BIOGENESIS;chr11p11;CUI_TCF21_TARGETS_2_UP;CYTOPLASM;CYTOPLASMIC_PART;CYTOSKELETAL_PART;CYTOSKELETON;CYTOSKELETON_ORGANIZATION_AND_BIOGENESIS;DACOSTA_UV_RESPONSE_VIA_ERCC3_COMMON_DN;DACOSTA_UV_RESPONSE_VIA_ERCC3_DN;DODD_NASOPH…	Acetylation;Alternativesplicing;Cellcycle;Celldivision;Completeproteome;Cytoplasm;Cytoskeleton;Mitosis;Phosphoprotein;Referenceproteome;Repeat		GO:0000226;GO:0000280;GO:0006810;GO:0006996;GO:0007010;GO:0007017;GO:0007051;GO:0007067;GO:0007163;GO:0009987;GO:0015931;GO:0016043;GO:0022402;GO:0022403;GO:0030951;GO:0030952;GO:0031023;GO:0048285;GO:0050657;GO:0050658;GO:0051234;GO:0051236;GO:0051297;GO:0051301;GO:0071840;GO:0071841;GO:0071842	GO:0005488;GO:0005515;GO:0008017;GO:0008092;GO:0015631;GO:0043021	GO:0000922;GO:0005737;GO:0005813;GO:0005815;GO:0016020;GO:0032991;GO:0043226;GO:0043228;GO:0043229;GO:0043232;GO:0043234;GO:0044422;GO:0044424;GO:0044430;GO:0044444;GO:0044446;GO:0044464	GO:0000280;GO:0006810;GO:0006996;GO:0007010;GO:0007067;GO:0007163;GO:0009987;GO:0015931;GO:0016043;GO:0031023;GO:0048285;GO:0051234;GO:0051301	GO:0005737;GO:0005813;GO:0005815;GO:0016020;GO:0032991;GO:0043226;GO:0043229;GO:0043232;GO:0043234;GO:0044464	IPR011989;IPR016024;IPR021133;IPR024395	ARM-like;ARM-type_fold;CLASP_N_dom;HEAT_type_2
A2AH22;A2AH22-2;A2AH22-6;A2AH22-7;A2AH22-5;A2AH22-3;A2AH22-4	A2AH22;A2AH22-2;A2AH22-6;A2AH22-7;A2AH22-5;A2AH22-3;A2AH22-4	Activating molecule in BECN1-regulated autophagy protein 1		Ambra1		high	4164.32	3715.63	4854.64	4244.86	4114.86	4066.58	2097.82	3426.42	142880	9.88368e-16	8.81876e-16	1.15221e-15	1.00748e-15	9.7663e-16	9.65171e-16	4.97902e-16	8.13235e-16	-0.0172355	0.130209	-1.21047	-0.365832	0.319131			anatomical structure development;autophagy;biological regulation;catabolic process;cell differentiation;cellular catabolic process;cellular developmental process;cellular metabolic process;cellular process;developmental process;metabolic process;negative regulation of apoptosis;negative regulation of biological process;negative regulation of cell death;negative regulation of cell proliferation;ne…	binding;enzyme binding;protein binding;ubiquitin protein ligase binding	autophagic vacuole;axoneme;cell part;cell projection part;cytoplasm;cytoplasmic membrane-bounded vesicle;cytoplasmic part;cytoplasmic vesicle;cytosol;endocytic vesicle;intracellular membrane-bounded organelle;intracellular organelle;intracellular part;membrane-bounded organelle;membrane-bounded vesicle;mitochondrion;organelle;organelle part;phagocytic vesicle;vacuole;vesicle	anatomical structure development;autophagy;biological regulation;catabolic process;cell differentiation;cellular metabolic process;cellular process;developmental process;metabolic process;regulation of organelle organization	cell part;cytoplasm;cytoplasmic membrane-bounded vesicle;cytosol;intracellular membrane-bounded organelle;intracellular organelle;mitochondrion;organelle;vacuole;vesicle		WD40	AATGTGA,MIR-23A,MIR-23B;ACCAAAG,MIR-9;ACEVEDO_METHYLATED_IN_LIVER_CANCER_DN;AGGAGTG,MIR-483;CAGGTCC,MIR-492;CAGTATT,MIR-200B,MIR-200C,MIR-429;chr11p11;CHUNG_BLISTER_CYTOTOXICITY_UP;DARWICHE_PAPILLOMA_RISK_HIGH_DN;DARWICHE_PAPILLOMA_RISK_LOW_DN;DARWICHE_SKIN_TUMOR_PROMOTER_DN;DARWICHE_SQUAMOUS_CELL_CARCINOMA_DN;GRAESSMANN_APOPTOSIS_BY_DOXORUBICIN_DN;GSE10325_MYELOID_VS_LUPUS_MYELOID_UP;GSE14769_UN…	Alternativesplicing;Autophagy;Completeproteome;Cytoplasmicvesicle;Developmentalprotein;Differentiation;Neurogenesis;Phosphoprotein;Referenceproteome;Repeat;WDrepeat		GO:0006914;GO:0008152;GO:0008285;GO:0009056;GO:0009893;GO:0009894;GO:0009987;GO:0010506;GO:0010646;GO:0010941;GO:0016241;GO:0019216;GO:0019220;GO:0019222;GO:0021915;GO:0030154;GO:0031323;GO:0031329;GO:0032101;GO:0032104;GO:0032107;GO:0032502;GO:0033043;GO:0033674;GO:0042127;GO:0042325;GO:0042981;GO:0043066;GO:0043067;GO:0043069;GO:0043085;GO:0043523;GO:0043524;GO:0043549;GO:0043550;GO:0043551;GO:…	GO:0005488;GO:0005515;GO:0019899;GO:0031625	GO:0005737;GO:0005739;GO:0005773;GO:0005776;GO:0005829;GO:0005930;GO:0016023;GO:0030139;GO:0031410;GO:0031982;GO:0031988;GO:0043226;GO:0043227;GO:0043229;GO:0043231;GO:0044422;GO:0044424;GO:0044444;GO:0044463;GO:0044464;GO:0045335	GO:0006914;GO:0008152;GO:0009056;GO:0009987;GO:0030154;GO:0032502;GO:0033043;GO:0044237;GO:0048856;GO:0065007	GO:0005737;GO:0005739;GO:0005773;GO:0005829;GO:0016023;GO:0031982;GO:0043226;GO:0043229;GO:0043231;GO:0044464	IPR001680;IPR015943;IPR017986;IPR019775	WD40/YVTN_repeat-like_dom;WD40_repeat;WD40_repeat_CS;WD40_repeat_dom
A2AHC3;A2AHC3-2	A2AHC3;A2AHC3-2	Calmodulin-regulated spectrin-associated protein 1		Camsap1		high	3805.89	3857.73	5624.59	4429.41	5646.19	5307.9	4200.96	5051.68	175890	1.11199e-15	1.12714e-15	1.64337e-15	1.29417e-15	1.64968e-15	1.55084e-15	1.22742e-15	1.47598e-15	0.569043	0.460389	-0.42103	0.202801	0.233574			biological regulation;cell projection organization;cellular component organization;cellular component organization at cellular level;cellular component organization or biogenesis;cellular component organization or biogenesis at cellular level;cellular process;cytoskeleton organization;neuron projection development;organelle organization;regulation of anatomical structure morphogenesis;regulation …	binding;calmodulin binding;cytoskeletal protein binding;microtubule binding;protein binding;spectrin binding;tubulin binding	cell part;cytoplasm;cytoskeletal part;intracellular organelle part;intracellular part;macromolecular complex;microtubule;organelle part;protein complex	biological regulation;cellular component organization;cellular process;cytoskeleton organization;organelle organization	cell part;cytoplasm;macromolecular complex;protein complex		CAMSAP_CH;CAMSAP_CKK	AMIT_EGF_RESPONSE_480_HELA;ATGGYGGA_UNKNOWN;BONOME_OVARIAN_CANCER_SURVIVAL_OPTIMAL_DEBULKING;BROWNE_HCMV_INFECTION_16HR_UP;CCAWNWWNNNGGC_UNKNOWN;CHANDRAN_METASTASIS_UP;chr9q34;CREIGHTON_ENDOCRINE_THERAPY_RESISTANCE_2;DAVICIONI_MOLECULAR_ARMS_VS_ERMS_UP;DODD_NASOPHARYNGEAL_CARCINOMA_UP;GRADE_COLON_AND_RECTAL_CANCER_UP;GSE14026_TH1_VS_TH17_UP;GSE17721_0.5H_VS_12H_CPG_BMDM_DN;GSE17721_0.5H_VS_12H_GA…	Alternativesplicing;Completeproteome;Cytoplasm;Cytoskeleton;Microtubule;Phosphoprotein;Referenceproteome		GO:0006996;GO:0007010;GO:0009987;GO:0016043;GO:0022603;GO:0022604;GO:0030030;GO:0031175;GO:0050789;GO:0050793;GO:0050794;GO:0051128;GO:0065007;GO:0071840;GO:0071841;GO:0071842	GO:0005488;GO:0005515;GO:0005516;GO:0008017;GO:0008092;GO:0015631;GO:0030507	GO:0005737;GO:0005874;GO:0032991;GO:0043234;GO:0044422;GO:0044424;GO:0044430;GO:0044446;GO:0044464	GO:0006996;GO:0007010;GO:0009987;GO:0016043;GO:0065007	GO:0005737;GO:0032991;GO:0043234;GO:0044464	IPR001715;IPR011033;IPR014797;IPR022613	CAMSAP_CH;CH-domain;CKK_domain;PRC_barrel-like
A2AHJ4;A2AHJ4-2;A2AHJ4-3	A2AHJ4	Bromodomain and WD repeat-containing protein 3		Brwd3		medium	1994.36	1470.64	959.985	1475	200.597	152.898	2581.28	978.258	202940	6.72318e-16	4.95768e-16	3.2362e-16	4.97235e-16	6.76233e-17	5.15432e-17	8.70174e-16	3.2978e-16	-3.31355	-3.26581	1.427	-1.71745	0.410365			biological regulation;cellular component organization;cellular component organization at cellular level;cellular component organization or biogenesis;cellular component organization or biogenesis at cellular level;cellular process;cytoskeleton organization;organelle organization;regulation of anatomical structure morphogenesis;regulation of biological process;regulation of biological quality;regu…		cell part;intracellular membrane-bounded organelle;intracellular organelle;intracellular part;membrane-bounded organelle;nucleus;organelle	biological regulation;cellular component organization;cellular process;cytoskeleton organization;organelle organization	cell part;intracellular membrane-bounded organelle;intracellular organelle;nucleus;organelle		Bromodomain;WD40	AACTTT_UNKNOWN;ACACTAC,MIR-142-3P;ACTGCAG,MIR-17-3P;CCAWYNNGAAR_UNKNOWN;chrxq13;CTTTGA_V$LEF1_Q2;GCACCTT,MIR-18A,MIR-18B;GGATTA_V$PITX2_Q2;GGGAGGRR_V$MAZ_Q6;GGGCGGR_V$SP1_Q6;GGGTGGRR_V$PAX4_03;GOBERT_CORE_OLIGODENDROCYTE_DIFFERENTIATION;GSE14000_4H_VS_16H_LPS_DC_TRANSLATED_RNA_UP;GSE14769_20MIN_VS_360MIN_LPS_BMDM_DN;GSE14769_UNSTIM_VS_240MIN_LPS_BMDM_DN;GSE15930_NAIVE_VS_24H_IN_VITRO_STIM_CD8_TCE…	Alternativesplicing;Bromodomain;Completeproteome;Phosphoprotein;Referenceproteome;Repeat;WDrepeat		GO:0006355;GO:0006357;GO:0006996;GO:0007010;GO:0008360;GO:0009889;GO:0009987;GO:0010468;GO:0010556;GO:0016043;GO:0019219;GO:0019222;GO:0022603;GO:0022604;GO:0031323;GO:0031326;GO:0050789;GO:0050793;GO:0050794;GO:0051128;GO:0051171;GO:0051252;GO:0060255;GO:0065007;GO:0065008;GO:0071840;GO:0071841;GO:0071842;GO:0080090;GO:2000112		GO:0005634;GO:0043226;GO:0043227;GO:0043229;GO:0043231;GO:0044424;GO:0044464	GO:0006996;GO:0007010;GO:0009987;GO:0016043;GO:0065007	GO:0005634;GO:0043226;GO:0043229;GO:0043231;GO:0044464	IPR001487;IPR001680;IPR015943;IPR017986;IPR019775	Bromodomain;WD40/YVTN_repeat-like_dom;WD40_repeat;WD40_repeat_CS;WD40_repeat_dom
A2AI05;A2AI05-2;A2AI05-3	A2AI05;A2AI05-2;A2AI05-3	NADPH-dependent diflavin oxidoreductase 1		Ndor1		medium	1526.7	1637.55	1569.19	1577.81	5917.01	2359.42	433.379	2903.27	67182	1.70377e-16	1.82747e-16	1.75118e-16	1.76081e-16	6.60326e-16	2.63307e-16	4.83643e-17	3.23999e-16	1.95445	0.526897	-1.85632	0.208342	0.061174			biosynthetic process;cell death;cellular biosynthetic process;cellular metabolic process;cellular process;cofactor biosynthetic process;cofactor metabolic process;death;iron-sulfur cluster assembly;metabolic process;metallo-sulfur cluster assembly;oxidation-reduction process	binding;catalytic activity;cation binding;coenzyme binding;cofactor binding;flavin adenine dinucleotide binding;FMN binding;ion binding;iron ion binding;metal ion binding;monooxygenase activity;NADP binding;NADPH-hemoprotein reductase activity;nucleotide binding;oxidoreductase activity;oxidoreductase activity, acting on NADH or NADPH;oxidoreductase activity, acting on NADH or NADPH, heme protein …	cell part;cytoplasm;cytoplasmic part;cytoskeleton;cytosol;intermediate filament cytoskeleton;intracellular membrane-bounded organelle;intracellular non-membrane-bounded organelle;intracellular organelle;intracellular part;membrane-bounded organelle;non-membrane-bounded organelle;nucleus;organelle;perinuclear region of cytoplasm	biosynthetic process;cell death;cellular metabolic process;cellular process;cofactor metabolic process;death;metabolic process	cell part;cytoplasm;cytoskeleton;cytosol;intracellular membrane-bounded organelle;intracellular non-membrane-bounded organelle;intracellular organelle;nucleus;organelle		FAD_binding_1;Flavodoxin_1;NAD_binding_1	ADENYL_NUCLEOTIDE_BINDING;BRCA1_DN.V1_DN;BRUINS_UVC_RESPONSE_VIA_TP53_GROUP_D;chr9q34;COENZYME_BINDING;COFACTOR_BINDING;CYTOPLASM;ELECTRON_TRANSPORT_GO_0006118;GCGNNANTTCC_UNKNOWN;GENERATION_OF_PRECURSOR_METABOLITES_AND_ENERGY;GOBERT_OLIGODENDROCYTE_DIFFERENTIATION_DN;GSE10239_MEMORY_VS_KLRG1INT_EFF_CD8_TCELL_UP;GSE17974_0H_VS_0.5H_IN_VITRO_ACT_CD4_TCELL_UP;GSE17974_CTRL_VS_ACT_IL4_AND_ANTI_IL12_…	Alternativesplicing;Completeproteome;Cytoplasm;FAD;Flavoprotein;FMN;NADP;Oxidoreductase;Referenceproteome		GO:0008152;GO:0008219;GO:0009058;GO:0009987;GO:0016226;GO:0016265;GO:0031163;GO:0044237;GO:0044249;GO:0051186;GO:0051188;GO:0055114	GO:0000166;GO:0003824;GO:0003958;GO:0004497;GO:0005488;GO:0005506;GO:0010181;GO:0016491;GO:0016651;GO:0016653;GO:0016705;GO:0016709;GO:0043167;GO:0043169;GO:0046872;GO:0046914;GO:0048037;GO:0050660;GO:0050661;GO:0050662	GO:0005634;GO:0005737;GO:0005829;GO:0005856;GO:0043226;GO:0043227;GO:0043228;GO:0043229;GO:0043231;GO:0043232;GO:0044424;GO:0044444;GO:0044464;GO:0045111;GO:0048471	GO:0008152;GO:0008219;GO:0009058;GO:0009987;GO:0016265;GO:0044237;GO:0051186	GO:0005634;GO:0005737;GO:0005829;GO:0005856;GO:0043226;GO:0043229;GO:0043231;GO:0043232;GO:0044464	IPR001094;IPR001433;IPR001709;IPR003097;IPR008254;IPR017927;IPR017938;IPR023173;IPR028879;IPR029039	FAD-binding_1;Fd_Rdtase_FAD-bd;Flavdoxin;Flavodoxin/NO_synth;Flavoprot_Pyr_Nucl_cyt_Rdtase;Flavoprotein-like;NADPH_Cyt_P450_Rdtase_dom3;NDOR1;OxRdtase_FAD/NAD-bd;Riboflavin_synthase-like_b-brl
A2AI08	A2AI08	Taperin		Tprn		high	5364.4	5969.11	4584.64	5306.05	6234.47	4439.31	2450.32	4374.7	80088	7.13662e-16	7.9411e-16	6.09925e-16	7.05899e-16	8.29412e-16	5.9059e-16	3.25982e-16	5.81995e-16	0.216848	-0.427183	-0.90384	-0.371391	0.430433			multicellular organismal process;neurological system process;sensory perception;sensory perception of mechanical stimulus;sensory perception of sound;system process		cell part;cell projection;intracellular part;microvillus;organelle part;stereocilium	multicellular organismal process;neurological system process	cell part;cell projection;microvillus		Phostensin;Phostensin_N	AKT_UP.V1_UP;AKT_UP_MTOR_DN.V1_UP;BILANGES_RAPAMYCIN_SENSITIVE_GENES;GSE10239_MEMORY_VS_DAY4.5_EFF_CD8_TCELL_UP;GSE10239_NAIVE_VS_MEMORY_CD8_TCELL_DN;GSE14350_IL2RB_KO_VS_WT_TREG_UP;GSE17721_0.5H_VS_12H_LPS_BMDM_UP;GSE17721_12H_VS_24H_LPS_BMDM_DN;GSE17721_CTRL_VS_LPS_24H_BMDM_UP;GSE17721_CTRL_VS_PAM3CSK4_8H_BMDM_UP;GSE17974_0H_VS_2H_IN_VITRO_ACT_CD4_TCELL_UP;GSE17974_CTRL_VS_ACT_IL4_AND_ANTI_IL12…	Cellprojection;Completeproteome;Hearing;Phosphoprotein;Referenceproteome		GO:0003008;GO:0007600;GO:0007605;GO:0032501;GO:0050877;GO:0050954		GO:0005902;GO:0032420;GO:0042995;GO:0044422;GO:0044424;GO:0044464	GO:0032501;GO:0050877	GO:0005902;GO:0042995;GO:0044464	IPR025903;IPR025907;IPR026671	Phostensin/Taperin_N_dom;Phostensin/Taperin_PP1-bd_dom;PPP1R18/Tprn
A2AIG8-2;A2AIG8	A2AIG8-2;A2AIG8	1-aminocyclopropane-1-carboxylate synthase-like protein 1		Accs		medium	1140.23	1296.79	3416.56	1951.19	2910.1	1873.77	1462.15	2082.01	54492	1.03212e-16	1.17383e-16	3.09261e-16	1.76619e-16	2.63417e-16	1.6961e-16	1.32351e-16	1.8846e-16	1.35174	0.530998	-1.22445	0.219428	0.0969505			biosynthetic process;metabolic process	binding;catalytic activity;cofactor binding;pyridoxal phosphate binding;vitamin B6 binding;vitamin binding		biosynthetic process;metabolic process			Aminotran_1_2	ACEVEDO_LIVER_CANCER_DN;ACEVEDO_LIVER_TUMOR_VS_NORMAL_ADJACENT_TISSUE_DN;BRUINS_UVC_RESPONSE_LATE;CHANG_CORE_SERUM_RESPONSE_DN;chr11p11;CSR_EARLY_UP.V1_DN;CSR_LATE_UP.V1_DN;GSE11924_TFH_VS_TH1_CD4_TCELL_UP;GSE13485_DAY1_VS_DAY21_YF17D_VACCINE_PBMC_UP;GSE2706_UNSTIM_VS_8H_R848_DC_UP;GSE7460_CTRL_VS_TGFB_TREATED_ACT_TCONV_DN;GSE7460_CTRL_VS_TGFB_TREATED_ACT_TREG_DN;GSE7460_FOXP3_MUT_VS_WT_ACT_WITH_…	Alternativesplicing;Completeproteome;Pyridoxalphosphate;Referenceproteome		GO:0008152;GO:0009058	GO:0003824;GO:0005488;GO:0019842;GO:0030170;GO:0048037;GO:0070279		GO:0008152;GO:0009058		IPR004839;IPR015421;IPR015422;IPR015424	Aminotransferase_I/II;PyrdxlP-dep_Trfase;PyrdxlP-dep_Trfase_major_sub1;PyrdxlP-dep_Trfase_major_sub2
A2AIL4	A2AIL4	NADH dehydrogenase (ubiquinone) complex I, assembly factor 6		Ndufaf6		medium	5253.74	6050.83	5375.83	5560.14	6636.36	4131.97	1645.83	4138.05	38362	3.34791e-16	3.85585e-16	3.42571e-16	3.54316e-16	4.22897e-16	2.63307e-16	1.04879e-16	2.63694e-16	0.337046	-0.550304	-1.70768	-0.640312	0.406183			biosynthetic process;cellular component assembly;cellular component assembly at cellular level;cellular component biogenesis;cellular component organization;cellular component organization at cellular level;cellular component organization or biogenesis;cellular component organization or biogenesis at cellular level;cellular macromolecular complex assembly;cellular macromolecular complex subunit o…	catalytic activity;transferase activity	cell part;cytoplasm;cytoplasmic part;intracellular membrane-bounded organelle;intracellular organelle;intracellular organelle part;intracellular part;membrane;membrane-bounded organelle;mitochondrial inner membrane;mitochondrial membrane;mitochondrial part;mitochondrion;nucleus;organelle;organelle inner membrane;organelle membrane;organelle part	biosynthetic process;cellular component assembly;cellular component organization;cellular macromolecular complex assembly;cellular process;macromolecular complex assembly;metabolic process;protein complex assembly;protein complex biogenesis	cell part;cytoplasm;intracellular membrane-bounded organelle;intracellular organelle;membrane;mitochondrion;nucleus;organelle		SQS_PSY		Completeproteome;Membrane;Mitochondrion;Mitochondrioninnermembrane;Referenceproteome;Transitpeptide		GO:0006461;GO:0008152;GO:0009058;GO:0009987;GO:0010257;GO:0016043;GO:0022607;GO:0032981;GO:0033108;GO:0034621;GO:0034622;GO:0043623;GO:0043933;GO:0044085;GO:0065003;GO:0070271;GO:0071822;GO:0071840;GO:0071841;GO:0071842;GO:0071844;GO:0097031	GO:0003824;GO:0016740	GO:0005634;GO:0005737;GO:0005739;GO:0005743;GO:0016020;GO:0019866;GO:0031090;GO:0031966;GO:0043226;GO:0043227;GO:0043229;GO:0043231;GO:0044422;GO:0044424;GO:0044429;GO:0044444;GO:0044446;GO:0044464	GO:0006461;GO:0008152;GO:0009058;GO:0009987;GO:0016043;GO:0022607;GO:0034622;GO:0065003;GO:0070271	GO:0005634;GO:0005737;GO:0005739;GO:0016020;GO:0043226;GO:0043229;GO:0043231;GO:0044464	IPR002060;IPR008949	Isoprenoid_synthase_dom;Squ/phyt_synthse
A2AIV2;A2AIV2-2	A2AIV2;A2AIV2-2	Protein virilizer homolog		Kiaa1429		high	9069.38	12869.3	19692.4	13877	16587.6	17441.4	12473.3	15500.8	201440	3.03478e-15	4.30631e-15	6.58941e-15	4.6435e-15	5.5505e-15	5.8362e-15	4.17379e-15	5.18683e-15	0.871026	0.438577	-0.658792	0.216937	0.167027			cellular macromolecule metabolic process;cellular metabolic process;cellular nitrogen compound metabolic process;cellular process;macromolecule metabolic process;macromolecule methylation;macromolecule modification;metabolic process;methylation;mRNA metabolic process;mRNA methylation;mRNA modification;mRNA processing;nitrogen compound metabolic process;nucleic acid metabolic process;nucleobase-co…		cell part;intracellular organelle part;intracellular part;nuclear body;nuclear part;nuclear speck;nucleoplasm part;organelle part	cellular metabolic process;cellular nitrogen compound metabolic process;cellular process;macromolecule metabolic process;macromolecule modification;metabolic process;mRNA metabolic process;mRNA processing;nitrogen compound metabolic process;nucleobase-containing compound metabolic process;one-carbon metabolic process;primary metabolic process;RNA metabolic process;RNA modification;RNA processing;…	cell part			AAAGACA,MIR-511;chr8q22;CTTTGTA,MIR-524;GSE11924_TH1_VS_TH2_CD4_TCELL_UP;GSE11924_TH2_VS_TH17_CD4_TCELL_DN;GSE13229_MATURE_VS_INTMATURE_NKCELL_DN;GSE13485_PRE_VS_POST_YF17D_VACCINATION_PBMC_UP;GSE17721_4H_VS_24H_POLYIC_BMDM_DN;GSE17721_POLYIC_VS_PAM3CSK4_8H_BMDM_UP;GSE27786_NKCELL_VS_NKTCELL_DN;GSE27786_NKTCELL_VS_MONO_MAC_UP;GSE31082_DP_VS_CD8_SP_THYMOCYTE_UP;GSE36392_TYPE_2_MYELOID_VS_MAC_IL25_…	Acetylation;Alternativesplicing;Completeproteome;mRNAprocessing;mRNAsplicing;Nucleus;Phosphoprotein;Referenceproteome		GO:0001510;GO:0006139;GO:0006396;GO:0006397;GO:0006730;GO:0006807;GO:0008152;GO:0008380;GO:0009451;GO:0009987;GO:0016070;GO:0016071;GO:0016556;GO:0032259;GO:0034641;GO:0043170;GO:0043412;GO:0043414;GO:0044237;GO:0044238;GO:0044260;GO:0044281;GO:0080009;GO:0090304		GO:0016604;GO:0016607;GO:0044422;GO:0044424;GO:0044428;GO:0044446;GO:0044451;GO:0044464	GO:0006139;GO:0006396;GO:0006397;GO:0006730;GO:0006807;GO:0008152;GO:0008380;GO:0009451;GO:0009987;GO:0016070;GO:0016071;GO:0034641;GO:0043170;GO:0043412;GO:0044237;GO:0044238;GO:0044281	GO:0044464	IPR026736	Virilizer
A2AIW0-3;A2AIW0-4;A2AIW0-2;A2AIW0;A2AIW0-5	A2AIW0-3;A2AIW0-4;A2AIW0-2;A2AIW0	Serologically defined colon cancer antigen 3 homolog		Sdccag3		medium	756.544	643.83	1606.22	1002.2	1080.63	1158.21	326.215	855.019	40155	5.04635e-17	4.29452e-17	1.07139e-16	6.68494e-17	7.20808e-17	7.72559e-17	2.17594e-17	5.7032e-17	0.514374	0.847149	-2.29978	-0.312752	0.105858			biological regulation;cell cycle;cell division;cellular process;establishment of localization;establishment of protein localization;protein transport;regulation of biological process;regulation of cell division;regulation of cellular process;regulation of cytokinesis;transport		cell part;cytoplasmic part;early endosome;endosome;intracellular membrane-bounded organelle;intracellular organelle;intracellular part;macromolecular complex;membrane part;membrane-bounded organelle;midbody;organelle;protein complex;recycling endosome;retromer complex	biological regulation;cell cycle;cell division;cellular process;establishment of localization;protein transport;transport	cell part;endosome;intracellular membrane-bounded organelle;intracellular organelle;macromolecular complex;midbody;organelle;protein complex;retromer complex			AACTTT_UNKNOWN;ACEVEDO_NORMAL_TISSUE_ADJACENT_TO_LIVER_TUMOR_DN;BLALOCK_ALZHEIMERS_DISEASE_UP;CHANDRAN_METASTASIS_TOP50_UP;CHANDRAN_METASTASIS_UP;CHARAFE_BREAST_CANCER_LUMINAL_VS_BASAL_UP;chr9q34;DEURIG_T_CELL_PROLYMPHOCYTIC_LEUKEMIA_UP;DIAZ_CHRONIC_MEYLOGENOUS_LEUKEMIA_UP;DURCHDEWALD_SKIN_CARCINOGENESIS_DN;E2F1_UP.V1_UP;FOSTER_TOLERANT_MACROPHAGE_DN;GRAESSMANN_APOPTOSIS_BY_DOXORUBICIN_UP;GRAESSM…	Alternativesplicing;Cellcycle;Celldivision;Coiledcoil;Completeproteome;Cytoplasm;Endosome;Phosphoprotein;Proteintransport;Referenceproteome;Transport		GO:0006810;GO:0007049;GO:0009987;GO:0015031;GO:0032465;GO:0045184;GO:0050789;GO:0050794;GO:0051234;GO:0051301;GO:0051302;GO:0065007		GO:0005768;GO:0005769;GO:0030496;GO:0030904;GO:0032991;GO:0043226;GO:0043227;GO:0043229;GO:0043231;GO:0043234;GO:0044424;GO:0044425;GO:0044444;GO:0044464;GO:0055037	GO:0006810;GO:0007049;GO:0009987;GO:0015031;GO:0051234;GO:0051301;GO:0065007	GO:0005768;GO:0030496;GO:0030904;GO:0032991;GO:0043226;GO:0043229;GO:0043231;GO:0043234;GO:0044464	IPR026757	SDCCAG3
A2AJ15	A2AJ15	Endoplasmic reticulum mannosyl-oligosaccharide 1,2-alpha-mannosidase		Man1b1		high	2308.21	3234.32	2778.03	2773.52	5169.31	5574.76	3015.65	4586.58	75149	2.88139e-16	4.03747e-16	3.46788e-16	3.46224e-16	6.45297e-16	6.9591e-16	3.7645e-16	5.72552e-16	1.1632	0.785449	0.118408	0.689019	0.816081			carbohydrate metabolic process;catabolic process;cellular carbohydrate metabolic process;cellular catabolic process;cellular macromolecule catabolic process;cellular macromolecule metabolic process;cellular metabolic process;cellular process;cellular protein metabolic process;ER-associated protein catabolic process;glycosylation;macromolecule catabolic process;macromolecule glycosylation;macromol…	binding;calcium ion binding;catalytic activity;cation binding;hydrolase activity;hydrolase activity, acting on glycosyl bonds;hydrolase activity, hydrolyzing O-glycosyl compounds;ion binding;mannosidase activity;mannosyl-oligosaccharide 1,2-alpha-mannosidase activity;mannosyl-oligosaccharide mannosidase activity;metal ion binding	cell part;cytoplasmic part;endoplasmic reticulum;endoplasmic reticulum membrane;endoplasmic reticulum part;integral to membrane;intracellular membrane-bounded organelle;intracellular organelle;intracellular organelle part;intracellular part;intrinsic to membrane;membrane;membrane part;membrane-bounded organelle;organelle;organelle membrane;organelle part;vesicle	carbohydrate metabolic process;catabolic process;cellular metabolic process;cellular process;macromolecule metabolic process;macromolecule modification;metabolic process;primary metabolic process;protein glycosylation;protein metabolic process;protein modification process;proteolysis;proteolysis involved in cellular protein catabolic process	cell part;endoplasmic reticulum;intracellular membrane-bounded organelle;intracellular organelle;membrane;organelle;vesicle	N-Glycan biosynthesis;Protein processing in endoplasmic reticulum;Various types of N-glycan biosynthesis	Glyco_hydro_47	BLALOCK_ALZHEIMERS_DISEASE_UP;CAIRO_HEPATOBLASTOMA_CLASSES_UP;CALCIUM_ION_BINDING;CARBOHYDRATE_METABOLIC_PROCESS;CATION_BINDING;CELL_FRACTION;chr9q34;CTCAGGG,MIR-125B,MIR-125A;CYTOPLASM;CYTOPLASMIC_PART;ENDOPLASMIC_RETICULUM;GGGCGGR_V$SP1_Q6;GSE11924_TFH_VS_TH17_CD4_TCELL_UP;GSE17721_CTRL_VS_CPG_24H_BMDM_UP;GSE17721_CTRL_VS_POLYIC_0.5H_BMDM_DN;GSE17721_LPS_VS_PAM3CSK4_2H_BMDM_DN;GSE17721_LPS_VS_P…	Calcium;Completeproteome;Disulfidebond;Endoplasmicreticulum;Glycosidase;Hydrolase;Membrane;Referenceproteome;Signal-anchor;Transmembrane;Transmembranehelix		GO:0005975;GO:0006464;GO:0006486;GO:0006508;GO:0006511;GO:0008152;GO:0009056;GO:0009057;GO:0009987;GO:0010498;GO:0019538;GO:0019941;GO:0030433;GO:0043161;GO:0043170;GO:0043412;GO:0043413;GO:0043632;GO:0044237;GO:0044238;GO:0044248;GO:0044260;GO:0044262;GO:0044265;GO:0044267;GO:0051603;GO:0070085	GO:0003824;GO:0004553;GO:0004571;GO:0005488;GO:0005509;GO:0015923;GO:0015924;GO:0016787;GO:0016798;GO:0043167;GO:0043169;GO:0046872	GO:0005783;GO:0005789;GO:0016020;GO:0016021;GO:0031090;GO:0031224;GO:0031982;GO:0043226;GO:0043227;GO:0043229;GO:0043231;GO:0044422;GO:0044424;GO:0044425;GO:0044432;GO:0044444;GO:0044446;GO:0044464	GO:0005975;GO:0006464;GO:0006486;GO:0006508;GO:0008152;GO:0009056;GO:0009987;GO:0019538;GO:0043170;GO:0043412;GO:0044237;GO:0044238;GO:0051603	GO:0005783;GO:0016020;GO:0031982;GO:0043226;GO:0043229;GO:0043231;GO:0044464	IPR001382	Glyco_hydro_47	ko00510;ko00513;ko04141
A2AJ88-2;A2AJ88;A2AJ88-3	A2AJ88-2;A2AJ88;A2AJ88-3	Patatin-like phospholipase domain-containing protein 7		Pnpla7		medium	512.161	543.555	749.144	601.62	630.056	673.835	654.299	652.73	147560	1.25539e-16	1.33234e-16	1.83627e-16	1.47467e-16	1.54437e-16	1.65168e-16	1.60379e-16	1.59995e-16	0.298883	0.30997	-0.195293	0.137853	0.305392			developmental process;lipid metabolic process;metabolic process;primary metabolic process	carboxylic ester hydrolase activity;catalytic activity;hydrolase activity;hydrolase activity, acting on ester bonds;lipase activity;lysophospholipase activity;phospholipase activity	cell part;cytoplasmic part;endoplasmic reticulum;endoplasmic reticulum membrane;endoplasmic reticulum part;integral to membrane;intracellular membrane-bounded organelle;intracellular organelle;intracellular organelle part;intracellular part;intrinsic to membrane;lysosomal membrane;membrane;membrane part;membrane-bounded organelle;mitochondrial membrane;mitochondrial part;nuclear membrane;nuclear …	developmental process;lipid metabolic process;metabolic process;primary metabolic process	cell part;endoplasmic reticulum;intracellular membrane-bounded organelle;intracellular organelle;membrane;organelle	Glycerophospholipid metabolism	cNMP_binding;Patatin	ACEVEDO_LIVER_CANCER_DN;ACEVEDO_LIVER_TUMOR_VS_NORMAL_ADJACENT_TISSUE_DN;chr9q34;GRADE_COLON_CANCER_UP;GSE10094_LCMV_VS_LISTERIA_IND_EFF_CD4_TCELL_UP;GSE10239_NAIVE_VS_DAY4.5_EFF_CD8_TCELL_UP;GSE12366_NAIVE_VS_MEMORY_BCELL_UP;GSE13306_RA_VS_UNTREATED_MEM_CD4_TCELL_UP;GSE13493_CD4INTCD8POS_VS_CD8POS_THYMOCYTE_DN;GSE14308_TH2_VS_INDUCED_TREG_UP;GSE14350_IL2RB_KO_VS_WT_TREG_UP;GSE15324_NAIVE_VS_ACTI…	Alternativesplicing;Completeproteome;Endoplasmicreticulum;Glycoprotein;Hydrolase;Lysosome;Membrane;Microsome;Mitochondrion;Nucleus;Phosphoprotein;Referenceproteome;Repeat;Transmembrane;Transmembranehelix		GO:0006629;GO:0008152;GO:0032502;GO:0044238	GO:0003824;GO:0004620;GO:0004622;GO:0016298;GO:0016787;GO:0016788;GO:0052689	GO:0005765;GO:0005774;GO:0005783;GO:0005789;GO:0016020;GO:0016021;GO:0031090;GO:0031224;GO:0031965;GO:0031966;GO:0043226;GO:0043227;GO:0043229;GO:0043231;GO:0044422;GO:0044424;GO:0044425;GO:0044428;GO:0044429;GO:0044432;GO:0044437;GO:0044444;GO:0044446;GO:0044464	GO:0006629;GO:0008152;GO:0032502;GO:0044238	GO:0005783;GO:0016020;GO:0043226;GO:0043229;GO:0043231;GO:0044464	IPR000595;IPR002641;IPR014710;IPR016035;IPR018490	Acyl_Trfase/lysoPLipase;cNMP-bd_dom;cNMP-bd-like;Patatin/PLipase_A2-rel;RmlC-like_jellyroll	ko00564
A2AJI0-2;A2AJI0	A2AJI0-2;A2AJI0	MAP7 domain-containing protein 1		Map7d1		high	26342.6	33924.8	37083.3	32450.2	37552	52553.1	31738.7	40614.6	89309	3.90803e-15	5.03288e-15	5.50145e-15	4.81412e-15	5.57098e-15	7.79645e-15	4.70856e-15	6.02533e-15	0.511489	0.631434	-0.224526	0.306132	0.430564			cellular component organization;cellular component organization at cellular level;cellular component organization or biogenesis;cellular component organization or biogenesis at cellular level;cellular process;cytoskeleton organization;microtubule cytoskeleton organization;microtubule-based process;organelle organization	structural molecule activity	cell part;cytoplasm;cytoskeletal part;cytoskeleton;intracellular non-membrane-bounded organelle;intracellular organelle;intracellular organelle part;intracellular part;macromolecular complex;microtubule;microtubule cytoskeleton;non-membrane-bounded organelle;organelle;organelle part;protein complex;spindle	cellular component organization;cellular process;cytoskeleton organization;organelle organization	cell part;cytoplasm;cytoskeleton;intracellular non-membrane-bounded organelle;intracellular organelle;macromolecular complex;organelle;protein complex		MAP7	ATACTGT,MIR-144;BILD_HRAS_ONCOGENIC_SIGNATURE;CAGTGTT,MIR-141,MIR-200A;CHARAFE_BREAST_CANCER_LUMINAL_VS_MESENCHYMAL_DN;chr1p34;FORTSCHEGGER_PHF8_TARGETS_DN;GCACCTT,MIR-18A,MIR-18B;GRAESSMANN_APOPTOSIS_BY_DOXORUBICIN_UP;GSE10325_LUPUS_CD4_TCELL_VS_LUPUS_BCELL_UP;GSE10325_MYELOID_VS_LUPUS_MYELOID_DN;GSE13485_CTRL_VS_DAY21_YF17D_VACCINE_PBMC_UP;GSE14308_TH2_VS_TH1_DN;GSE14350_TREG_VS_TEFF_IN_IL2RB_K…	Alternativesplicing;Coiledcoil;Completeproteome;Cytoplasm;Cytoskeleton;Isopeptidebond;Phosphoprotein;Referenceproteome;Ublconjugation		GO:0000226;GO:0006996;GO:0007010;GO:0007017;GO:0009987;GO:0016043;GO:0071840;GO:0071841;GO:0071842	GO:0005198	GO:0005737;GO:0005819;GO:0005856;GO:0005874;GO:0015630;GO:0032991;GO:0043226;GO:0043228;GO:0043229;GO:0043232;GO:0043234;GO:0044422;GO:0044424;GO:0044430;GO:0044446;GO:0044464	GO:0006996;GO:0007010;GO:0009987;GO:0016043	GO:0005737;GO:0005856;GO:0032991;GO:0043226;GO:0043229;GO:0043232;GO:0043234;GO:0044464	IPR008604	MAP7_fam
A2AJK6;A2AJK6-3;A2AJK6-2	A2AJK6;A2AJK6-3	Chromodomain-helicase-DNA-binding protein 7		Chd7		high	9272.07	8628.76	11341.7	9747.49	11518	8793.17	8523.49	9611.55	334060	5.14523e-15	4.78824e-15	6.29367e-15	5.40905e-15	6.39154e-15	4.87948e-15	4.72983e-15	5.33361e-15	0.312928	0.02723	-0.412115	-0.0239859	0.0362949			adult behavior;adult heart development;adult locomotory behavior;adult walking behavior;anatomical structure development;anatomical structure morphogenesis;appendage development;appendage morphogenesis;artery morphogenesis;behavior;biological regulation;biosynthetic process;blood circulation;blood vessel development;blood vessel morphogenesis;camera-type eye development;cell activation;cell diffe…	adenyl nucleotide binding;adenyl ribonucleotide binding;ATP binding;binding;catalytic activity;chromatin binding;core promoter proximal region DNA binding;core promoter proximal region sequence-specific DNA binding;DNA binding;helicase activity;hydrolase activity;hydrolase activity, acting on acid anhydrides;hydrolase activity, acting on acid anhydrides, in phosphorus-containing anhydrides;nuclei…	cell part;intracellular membrane-bounded organelle;intracellular organelle;intracellular organelle part;intracellular part;membrane-bounded organelle;nuclear part;nucleoplasm;nucleus;organelle;organelle part	anatomical structure development;anatomical structure morphogenesis;behavior;biological regulation;biosynthetic process;blood circulation;cell activation;cell differentiation;cellular component organization;cellular metabolic process;cellular nitrogen compound metabolic process;cellular process;chromatin modification;chromatin organization;chromosome organization;circulatory system process;develo…	cell part;intracellular membrane-bounded organelle;intracellular organelle;nucleoplasm;nucleus;organelle		BRK;Chromo;Helicase_C;SNF2_N	AATGTGA,MIR-23A,MIR-23B;ACATATC,MIR-190;ACTGTAG,MIR-139;AGCATTA,MIR-155;ALCALAY_AML_BY_NPM1_LOCALIZATION_UP;ATAAGCT,MIR-21;BILD_E2F3_ONCOGENIC_SIGNATURE;BOQUEST_STEM_CELL_DN;CAIRO_HEPATOBLASTOMA_CLASSES_UP;CATGTAA,MIR-496;chr8q12;CHYLA_CBFA2T3_TARGETS_UP;CTACTGT,MIR-199A;CTTTGTA,MIR-524;DAVICIONI_MOLECULAR_ARMS_VS_ERMS_UP;DING_LUNG_CANCER_EXPRESSION_BY_COPY_NUMBER;DURAND_STROMA_MAX_DN;ESC_V6.5_UP…	Alternativesplicing;ATP-binding;Chromatinregulator;Coiledcoil;Completeproteome;DNA-binding;Helicase;Hydrolase;Nucleotide-binding;Nucleus;Phosphoprotein;Referenceproteome;Repeat;rRNAprocessing;Transcription;Transcriptionregulation		GO:0001501;GO:0001568;GO:0001654;GO:0001701;GO:0001775;GO:0002376;GO:0002521;GO:0002791;GO:0003006;GO:0003007;GO:0003008;GO:0003013;GO:0006139;GO:0006325;GO:0006351;GO:0006355;GO:0006364;GO:0006396;GO:0006807;GO:0006996;GO:0007417;GO:0007423;GO:0007507;GO:0007512;GO:0007600;GO:0007605;GO:0007610;GO:0007626;GO:0007628;GO:0007635;GO:0008015;GO:0008152;GO:0008344;GO:0009058;GO:0009059;GO:0009653;GO:…	GO:0000166;GO:0000975;GO:0000976;GO:0000977;GO:0000978;GO:0000987;GO:0001012;GO:0001067;GO:0001159;GO:0003676;GO:0003677;GO:0003682;GO:0003824;GO:0004386;GO:0005488;GO:0005524;GO:0016462;GO:0016787;GO:0016817;GO:0016818;GO:0017076;GO:0017111;GO:0030554;GO:0032553;GO:0032555;GO:0032559;GO:0035639;GO:0043565;GO:0044212	GO:0005634;GO:0005654;GO:0043226;GO:0043227;GO:0043229;GO:0043231;GO:0044422;GO:0044424;GO:0044428;GO:0044446;GO:0044464	GO:0001775;GO:0002376;GO:0003013;GO:0006139;GO:0006325;GO:0006364;GO:0006396;GO:0006807;GO:0006996;GO:0007610;GO:0008015;GO:0008152;GO:0009058;GO:0009653;GO:0009790;GO:0009987;GO:0016043;GO:0016070;GO:0016568;GO:0030154;GO:0032501;GO:0032502;GO:0034641;GO:0042221;GO:0043170;GO:0044237;GO:0044238;GO:0048856;GO:0050877;GO:0050896;GO:0051049;GO:0051276;GO:0065007	GO:0005634;GO:0005654;GO:0043226;GO:0043229;GO:0043231;GO:0044464	IPR000330;IPR000953;IPR001005;IPR001650;IPR006576;IPR014001;IPR016197;IPR023780;IPR027417	BRK_domain;Chromo/shadow_dom;Chromo_domain;Chromodomain-like;Helicase_ATP-bd;Helicase_C;P-loop_NTPase;SANT/Myb;SNF2_N
A2AJQ3-2;A2AJQ3	A2AJQ3-2;A2AJQ3	Probable C-mannosyltransferase DPY19L4		Dpy19l4		low	55.4677	426.866	470.101	317.478	370.437	675.075	611.648	552.387	78578	7.24011e-18	5.57181e-17	6.13614e-17	4.14399e-17	4.83525e-17	8.81163e-17	7.98373e-17	7.2102e-17	2.73951	0.661263	0.379731	1.26017	0.633688			carbohydrate metabolic process;cellular carbohydrate metabolic process;cellular macromolecule metabolic process;cellular metabolic process;cellular process;cellular protein metabolic process;glycosylation;macromolecule glycosylation;macromolecule metabolic process;macromolecule modification;metabolic process;peptidyl-amino acid modification;peptidyl-tryptophan modification;primary metabolic proce…	catalytic activity;mannosyltransferase activity;transferase activity;transferase activity, transferring glycosyl groups;transferase activity, transferring hexosyl groups	cell part;integral to membrane;intracellular organelle part;intracellular part;intrinsic to membrane;membrane;membrane part;nuclear inner membrane;nuclear membrane;nuclear part;organelle inner membrane;organelle membrane;organelle part	carbohydrate metabolic process;cellular metabolic process;cellular process;macromolecule metabolic process;macromolecule modification;metabolic process;peptidyl-amino acid modification;primary metabolic process;protein glycosylation;protein metabolic process;protein modification process	cell part;membrane		Dpy19	BASAKI_YBX1_TARGETS_DN;CATTTCA,MIR-203;chr8q22;DODD_NASOPHARYNGEAL_CARCINOMA_DN;FORTSCHEGGER_PHF8_TARGETS_UP;GSE10463_CD40L_AND_VA347_VS_CD40L_IN_DC_UP;GSE11864_CSF1_VS_CSF1_IFNG_PAM3CYS_IN_MAC_UP;GSE11864_UNTREATED_VS_CSF1_IN_MAC_DN;GSE12845_NAIVE_VS_PRE_GC_TONSIL_BCELL_DN;GSE13411_SWITCHED_MEMORY_BCELL_VS_PLASMA_CELL_UP;GSE14308_NAIVE_CD4_TCELL_VS_NATURAL_TREG_DN;GSE14308_TH17_VS_NAIVE_CD4_TCEL…	Acetylation;Alternativesplicing;Completeproteome;Glycosyltransferase;Membrane;Referenceproteome;Transferase;Transmembrane;Transmembranehelix		GO:0005975;GO:0006464;GO:0006486;GO:0008152;GO:0009987;GO:0018103;GO:0018193;GO:0018211;GO:0018317;GO:0018406;GO:0019538;GO:0035268;GO:0043170;GO:0043412;GO:0043413;GO:0044237;GO:0044238;GO:0044260;GO:0044262;GO:0044267;GO:0070085	GO:0000030;GO:0003824;GO:0016740;GO:0016757;GO:0016758	GO:0005637;GO:0016020;GO:0016021;GO:0019866;GO:0031090;GO:0031224;GO:0031965;GO:0044422;GO:0044424;GO:0044425;GO:0044428;GO:0044446;GO:0044464	GO:0005975;GO:0006464;GO:0006486;GO:0008152;GO:0009987;GO:0018193;GO:0019538;GO:0043170;GO:0043412;GO:0044237;GO:0044238	GO:0016020;GO:0044464	IPR018732;IPR030040	Dpy-19/Dpy-19-like;DPY19L4
A2AJT4	A2AJT4	Arginine/serine-rich protein PNISR		Pnisr		medium	1183.49	2593.73	2304.32	2027.18	2072.31	2536.2	1390.89	1999.8	92114	1.8109e-16	3.96876e-16	3.52591e-16	3.10185e-16	3.1709e-16	3.88072e-16	2.12824e-16	3.05995e-16	0.808189	-0.0323639	-0.728335	0.01583	0.0110803					cell part;cytoplasm;intracellular membrane-bounded organelle;intracellular organelle;intracellular organelle part;intracellular part;membrane-bounded organelle;nuclear body;nuclear part;nuclear speck;nucleoplasm;nucleoplasm part;nucleus;organelle;organelle part		cell part;cytoplasm;intracellular membrane-bounded organelle;intracellular organelle;nucleoplasm;nucleus;organelle			ACEVEDO_NORMAL_TISSUE_ADJACENT_TO_LIVER_TUMOR_UP;AKL_HTLV1_INFECTION_DN;BASAKI_YBX1_TARGETS_DN;BENPORATH_ES_1;BENPORATH_NANOG_TARGETS;BENPORATH_NOS_TARGETS;BENPORATH_OCT4_TARGETS;BENPORATH_SOX2_TARGETS;BILBAN_B_CLL_LPL_DN;BILD_CTNNB1_ONCOGENIC_SIGNATURE;BLALOCK_ALZHEIMERS_DISEASE_UP;BONOME_OVARIAN_CANCER_SURVIVAL_SUBOPTIMAL_DEBULKING;BROWNE_HCMV_INFECTION_6HR_DN;BUYTAERT_PHOTODYNAMIC_THERAPY_STRE…	Coiledcoil;Completeproteome;Nucleus;Phosphoprotein;Referenceproteome				GO:0005634;GO:0005654;GO:0005737;GO:0016604;GO:0016607;GO:0043226;GO:0043227;GO:0043229;GO:0043231;GO:0044422;GO:0044424;GO:0044428;GO:0044446;GO:0044451;GO:0044464		GO:0005634;GO:0005654;GO:0005737;GO:0043226;GO:0043229;GO:0043231;GO:0044464
A2AKB9;A2AKB9-2;A2AKB9-3;A2AKB9-4	A2AKB9;A2AKB9-2;A2AKB9-3	DDB1- and CUL4-associated factor 10		Dcaf10		high	5490.66	4179.93	7595.18	5755.25	3483.01	1595.65	2088.18	2388.95	61558	5.61452e-16	4.27422e-16	7.76651e-16	5.88508e-16	3.56158e-16	1.63165e-16	2.13529e-16	2.44284e-16	-0.656642	-1.38933	-1.86284	-1.30294	1.18392			cellular macromolecule metabolic process;cellular metabolic process;cellular process;cellular protein metabolic process;macromolecule metabolic process;macromolecule modification;metabolic process;primary metabolic process;protein metabolic process;protein modification by small protein conjugation;protein modification by small protein conjugation or removal;protein modification process;protein ub…		cell part;CUL4 RING ubiquitin ligase complex;cullin-RING ubiquitin ligase complex;intracellular part;macromolecular complex;protein complex;ubiquitin ligase complex	cellular metabolic process;cellular process;macromolecule metabolic process;macromolecule modification;metabolic process;primary metabolic process;protein metabolic process;protein modification by small protein conjugation or removal;protein modification process	cell part;macromolecular complex;protein complex;ubiquitin ligase complex		WD40	ACAACTT,MIR-382;CGGAARNGGCNG_UNKNOWN;chr9p13;FARMER_BREAST_CANCER_APOCRINE_VS_LUMINAL;FOURNIER_ACINAR_DEVELOPMENT_EARLY_UP;GABRIELY_MIR21_TARGETS;GAZDA_DIAMOND_BLACKFAN_ANEMIA_ERYTHROID_DN;GGGCGGR_V$SP1_Q6;GSE10325_CD4_TCELL_VS_LUPUS_CD4_TCELL_UP;GSE13306_RA_VS_UNTREATED_TCONV_DN;GSE13411_IGM_VS_SWITCHED_MEMORY_BCELL_DN;GSE13485_CTRL_VS_DAY1_YF17D_VACCINE_PBMC_UP;GSE15324_NAIVE_VS_ACTIVATED_CD8_T…	Alternativesplicing;Completeproteome;Phosphoprotein;Referenceproteome;Repeat;Ublconjugationpathway;WDrepeat		GO:0006464;GO:0008152;GO:0009987;GO:0016567;GO:0019538;GO:0032446;GO:0043170;GO:0043412;GO:0044237;GO:0044238;GO:0044260;GO:0044267;GO:0070647		GO:0000151;GO:0031461;GO:0032991;GO:0043234;GO:0044424;GO:0044464;GO:0080008	GO:0006464;GO:0008152;GO:0009987;GO:0019538;GO:0043170;GO:0043412;GO:0044237;GO:0044238;GO:0070647	GO:0000151;GO:0032991;GO:0043234;GO:0044464	IPR000772;IPR001680;IPR015943;IPR017986;IPR019775	Ricin_B_lectin;WD40/YVTN_repeat-like_dom;WD40_repeat;WD40_repeat_CS;WD40_repeat_dom
A2AKG8;A2AKG8-2	A2AKG8	Focadhesin		Focad		high	7828.78	6841.26	15396.6	10022.2	14854.4	8815.51	8841.7	10837.2	198950	2.58727e-15	2.26091e-15	5.08829e-15	3.31216e-15	4.90911e-15	2.91336e-15	2.92202e-15	3.5815e-15	0.924033	0.365782	-0.800215	0.1632	0.108765					adherens junction;anchoring junction;cell junction;cell part;cell-substrate adherens junction;cell-substrate junction;focal adhesion;integral to membrane;intrinsic to membrane;membrane part		cell part		DUF3028;DUF3730		Acetylation;Alternativesplicing;Celljunction;Completeproteome;Membrane;Referenceproteome;Transmembrane;Transmembranehelix				GO:0005912;GO:0005924;GO:0005925;GO:0016021;GO:0030054;GO:0030055;GO:0031224;GO:0044425;GO:0044464;GO:0070161		GO:0044464	IPR016024;IPR021392;IPR022542	ARM-type_fold;DUF3028;DUF3730
A2AKQ0-2;A2AKQ0	A2AKQ0-2;A2AKQ0		UDP-glucuronic acid/UDP-N-acetylgalactosamine transporter	Slc35d1		low	248.555	277.322	622.739	382.872	676.166	547.592	940.908	721.555	33829	1.39674e-17	1.55839e-17	3.49944e-17	2.15152e-17	3.79967e-17	3.07716e-17	5.28737e-17	4.05473e-17	1.44381	0.981539	0.595427	1.00693	1.26351			amine metabolic process;aminoglycan biosynthetic process;aminoglycan metabolic process;anatomical structure development;biosynthetic process;carbohydrate biosynthetic process;carbohydrate metabolic process;carbohydrate transport;cellular biosynthetic process;cellular metabolic process;cellular process;chondroitin sulfate biosynthetic process;chondroitin sulfate metabolic process;developmental pro…	active transmembrane transporter activity;antiporter activity;carbohydrate transmembrane transporter activity;nucleotide-sugar transmembrane transporter activity;pyrimidine nucleotide sugar transmembrane transporter activity;secondary active transmembrane transporter activity;substrate-specific transmembrane transporter activity;substrate-specific transporter activity;transmembrane transporter ac…	cell part;cytoplasmic part;endoplasmic reticulum;Golgi apparatus;integral to membrane;intracellular membrane-bounded organelle;intracellular organelle;intracellular part;intrinsic to membrane;membrane part;membrane-bounded organelle;organelle	amine metabolic process;anatomical structure development;biosynthetic process;carbohydrate metabolic process;carbohydrate transport;cellular metabolic process;cellular process;developmental process;establishment of localization;macromolecule metabolic process;metabolic process;nitrogen compound metabolic process;polysaccharide metabolic process;primary metabolic process;sulfur compound metabolic …	cell part;endoplasmic reticulum;Golgi apparatus;intracellular membrane-bounded organelle;intracellular organelle;organelle		TPT	AMIT_SERUM_RESPONSE_60_MCF10A;BERENJENO_TRANSFORMED_BY_RHOA_UP;chr1p32;CTIP_DN.V1_DN;CTTTGCA,MIR-527;CYCLIN_D1_KE_.V1_UP;DELACROIX_RAR_BOUND_ES;DELACROIX_RARG_BOUND_MEF;DOANE_RESPONSE_TO_ANDROGEN_DN;GAVIN_FOXP3_TARGETS_CLUSTER_P3;GGGCGGR_V$SP1_Q6;GRAESSMANN_APOPTOSIS_BY_DOXORUBICIN_UP;GSE10239_MEMORY_VS_KLRG1INT_EFF_CD8_TCELL_DN;GSE10239_NAIVE_VS_KLRG1INT_EFF_CD8_TCELL_DN;GSE11924_TFH_VS_TH17_CD4…	Completeproteome;Membrane;Proteomicsidentification;Referenceproteome;Transmembrane;Transmembranehelix		GO:0000271;GO:0001501;GO:0005975;GO:0005976;GO:0006022;GO:0006023;GO:0006024;GO:0006790;GO:0006807;GO:0006810;GO:0008152;GO:0008643;GO:0009058;GO:0009059;GO:0009308;GO:0009987;GO:0015780;GO:0015781;GO:0016051;GO:0030203;GO:0030204;GO:0030206;GO:0032502;GO:0043170;GO:0044237;GO:0044238;GO:0044249;GO:0044272;GO:0048706;GO:0048731;GO:0048856;GO:0051234;GO:0055085;GO:0071702;GO:0071705;GO:0072531	GO:0005215;GO:0005338;GO:0015144;GO:0015165;GO:0015291;GO:0015297;GO:0022804;GO:0022857;GO:0022891;GO:0022892	GO:0005783;GO:0005794;GO:0016021;GO:0031224;GO:0043226;GO:0043227;GO:0043229;GO:0043231;GO:0044424;GO:0044425;GO:0044444;GO:0044464	GO:0005975;GO:0005976;GO:0006790;GO:0006807;GO:0006810;GO:0008152;GO:0008643;GO:0009058;GO:0009308;GO:0009987;GO:0032502;GO:0043170;GO:0044237;GO:0044238;GO:0048856;GO:0051234;GO:0055085	GO:0005783;GO:0005794;GO:0043226;GO:0043229;GO:0043231;GO:0044464	IPR004853	Tpt_PEP_trans_dom
A2AKX3;A2AKX3-2	A2AKX3;A2AKX3-2	Probable helicase senataxin		Setx		high	7077.96	8537.56	10712.6	8776.03	11440.5	9710.21	6908.01	9352.91	297590	3.49889e-15	4.22042e-15	5.2956e-15	4.3383e-15	5.65545e-15	4.8001e-15	3.41487e-15	4.62347e-15	0.692743	0.185679	-0.632962	0.0818202	0.069638			biological regulation;biosynthetic process;cell communication;cell surface receptor linked signaling pathway;cellular biosynthetic process;cellular component assembly;cellular component assembly at cellular level;cellular component organization;cellular component organization at cellular level;cellular component organization or biogenesis;cellular component organization or biogenesis at cellular …	adenyl nucleotide binding;adenyl ribonucleotide binding;ATP binding;binding;catalytic activity;DNA binding;helicase activity;hydrolase activity;hydrolase activity, acting on acid anhydrides;hydrolase activity, acting on acid anhydrides, in phosphorus-containing anhydrides;identical protein binding;nucleic acid binding;nucleoside-triphosphatase activity;nucleotide binding;protein binding;purine nu…	axon;cell part;cell projection;cell projection part;chromosomal part;chromosome;chromosome, telomeric region;cytoplasm;growth cone;intracellular membrane-bounded organelle;intracellular non-membrane-bounded organelle;intracellular organelle;intracellular organelle part;intracellular part;membrane-bounded organelle;neuron projection;non-membrane-bounded organelle;nuclear chromosome;nuclear part;nu…	biological regulation;biosynthetic process;cell communication;cellular component assembly;cellular component organization;cellular macromolecular complex assembly;cellular metabolic process;cellular nitrogen compound metabolic process;cellular process;DNA metabolic process;DNA recombination;DNA repair;macromolecular complex assembly;macromolecule metabolic process;metabolic process;multicellular …	cell part;cell projection;chromosome;cytoplasm;intracellular membrane-bounded organelle;intracellular non-membrane-bounded organelle;intracellular organelle;neuron projection;nuclear chromosome;nucleolus;nucleoplasm;nucleus;organelle;site of polarized growth			ALONSO_METASTASIS_NEURAL_UP;BIOPOLYMER_METABOLIC_PROCESS;BROWNE_HCMV_INFECTION_10HR_DN;CCGNMNNTNACG_UNKNOWN;chr9q34;CYTOPLASM;DACOSTA_UV_RESPONSE_VIA_ERCC3_DN;DNA_HELICASE_ACTIVITY;DNA_METABOLIC_PROCESS;DNA_REPAIR;DOUBLE_STRAND_BREAK_REPAIR;FULCHER_INFLAMMATORY_RESPONSE_LECTIN_VS_LPS_DN;GGGCGGR_V$SP1_Q6;GROSS_HYPOXIA_VIA_HIF1A_DN;GSE12366_GC_VS_NAIVE_BCELL_DN;GSE13411_NAIVE_BCELL_VS_PLASMA_CELL_U…	Alternativesplicing;ATP-binding;Biologicalrhythms;Cellprojection;Chromosome;Coiledcoil;Completeproteome;Cytoplasm;Differentiation;DNAdamage;DNArecombination;DNArepair;Helicase;Hydrolase;Neurogenesis;Nucleotide-binding;Nucleus;Phosphoprotein;Referenceproteome;Spermatogenesis;Telomere;Ublconjugation		GO:0000165;GO:0000302;GO:0006139;GO:0006259;GO:0006281;GO:0006302;GO:0006310;GO:0006353;GO:0006355;GO:0006357;GO:0006369;GO:0006376;GO:0006807;GO:0006950;GO:0006974;GO:0006979;GO:0007154;GO:0007165;GO:0007166;GO:0007167;GO:0007169;GO:0007243;GO:0007276;GO:0007283;GO:0007584;GO:0007623;GO:0008152;GO:0008543;GO:0009058;GO:0009605;GO:0009719;GO:0009889;GO:0009891;GO:0009893;GO:0009987;GO:0009991;GO:…	GO:0000166;GO:0000975;GO:0000976;GO:0001067;GO:0001147;GO:0001160;GO:0003676;GO:0003677;GO:0003824;GO:0004386;GO:0005488;GO:0005515;GO:0005524;GO:0016462;GO:0016787;GO:0016817;GO:0016818;GO:0017076;GO:0017111;GO:0030554;GO:0032553;GO:0032555;GO:0032559;GO:0035639;GO:0042802;GO:0043565;GO:0044212	GO:0000228;GO:0000781;GO:0005634;GO:0005654;GO:0005694;GO:0005730;GO:0005737;GO:0030424;GO:0030426;GO:0030427;GO:0042995;GO:0043005;GO:0043226;GO:0043227;GO:0043228;GO:0043229;GO:0043231;GO:0043232;GO:0044422;GO:0044424;GO:0044427;GO:0044428;GO:0044446;GO:0044463;GO:0044464	GO:0006139;GO:0006259;GO:0006281;GO:0006310;GO:0006353;GO:0006807;GO:0006950;GO:0006974;GO:0006979;GO:0007154;GO:0007165;GO:0008152;GO:0009058;GO:0009605;GO:0009719;GO:0009987;GO:0009991;GO:0016043;GO:0016070;GO:0022607;GO:0022618;GO:0032501;GO:0034622;GO:0034641;GO:0042221;GO:0043170;GO:0044237;GO:0044238;GO:0048511;GO:0050896;GO:0065003;GO:0065007	GO:0000228;GO:0005634;GO:0005654;GO:0005694;GO:0005730;GO:0005737;GO:0030427;GO:0042995;GO:0043005;GO:0043226;GO:0043229;GO:0043231;GO:0043232;GO:0044464	IPR026121;IPR027417	P-loop_NTPase;Senataxin
A2AL36;A2AL36-2	A2AL36	Centriolin		Cntrl		high	10281.1	12326.9	17243	13283.7	113431	11239.6	10657.9	45109.6	268880	4.59198e-15	5.50575e-15	7.70151e-15	5.93308e-15	5.06635e-14	5.0201e-15	4.76028e-15	2.0148e-14	3.46376	-0.133223	-0.694093	0.878815	0.244566			cell cycle;cell division;cellular process;mitotic cell cycle		cell part;centrosome;cytoplasm;cytoplasmic part;cytoskeletal part;intracellular non-membrane-bounded organelle;intracellular organelle;intracellular organelle part;intracellular part;membrane;microtubule organizing center;non-membrane-bounded organelle;organelle;organelle part	cell cycle;cell division;cellular process;mitotic cell cycle	cell part;centrosome;cytoplasm;intracellular non-membrane-bounded organelle;intracellular organelle;membrane;microtubule organizing center;organelle			ACEVEDO_LIVER_CANCER_WITH_H3K27ME3_DN;AMUNDSON_POOR_SURVIVAL_AFTER_GAMMA_RADIATION_2G;CENTROSOME;chr9q33;CREIGHTON_ENDOCRINE_THERAPY_RESISTANCE_2;CYTOPLASM;CYTOPLASMIC_PART;CYTOSKELETAL_PART;CYTOSKELETON;GABRIELY_MIR21_TARGETS;GINESTIER_BREAST_CANCER_20Q13_AMPLIFICATION_DN;GRAESSMANN_APOPTOSIS_BY_DOXORUBICIN_UP;GRAESSMANN_RESPONSE_TO_MC_AND_DOXORUBICIN_UP;GRESHOCK_CANCER_COPY_NUMBER_UP;GSE11924_T…	Alternativesplicing;Cellcycle;Celldivision;Coiledcoil;Completeproteome;Cytoplasm;Cytoskeleton;Leucine-richrepeat;Referenceproteome;Repeat		GO:0000278;GO:0007049;GO:0009987;GO:0051301		GO:0005737;GO:0005813;GO:0005815;GO:0016020;GO:0043226;GO:0043228;GO:0043229;GO:0043232;GO:0044422;GO:0044424;GO:0044430;GO:0044444;GO:0044446;GO:0044464	GO:0000278;GO:0007049;GO:0009987;GO:0051301	GO:0005737;GO:0005813;GO:0005815;GO:0016020;GO:0043226;GO:0043229;GO:0043232;GO:0044464	IPR001611;IPR028640	CEP110;Leu-rich_rpt
A2ALK8	A2ALK8	Tyrosine-protein phosphatase non-receptor type 3		Ptpn3		high	2113.17	2864.81	2536.19	2504.72	2224	1687.7	1343.86	1751.86	103890	3.6468e-16	4.94394e-16	4.37682e-16	4.32252e-16	3.83807e-16	2.91255e-16	2.31916e-16	3.02326e-16	0.0737505	-0.76338	-0.916277	-0.535302	0.649654			biological regulation;cellular macromolecule metabolic process;cellular metabolic process;cellular process;cellular protein metabolic process;dephosphorylation;macromolecule metabolic process;macromolecule modification;metabolic process;negative regulation of biological process;negative regulation of catabolic process;negative regulation of cell cycle;negative regulation of cellular catabolic pro…	ATPase binding;binding;catalytic activity;channel regulator activity;enzyme binding;hydrolase activity;hydrolase activity, acting on ester bonds;phosphatase activity;phosphoprotein binding;phosphoprotein phosphatase activity;phosphoric ester hydrolase activity;phosphotyrosine binding;protein binding;protein phosphorylated amino acid binding;protein tyrosine phosphatase activity;sodium channel reg…	cell part;cytoplasm;cytoskeleton;internal side of plasma membrane;intracellular non-membrane-bounded organelle;intracellular organelle;intracellular part;membrane part;non-membrane-bounded organelle;organelle;plasma membrane part	biological regulation;cellular metabolic process;cellular process;macromolecule metabolic process;macromolecule modification;metabolic process;phosphorus metabolic process;primary metabolic process;protein dephosphorylation;protein metabolic process;protein modification process;regulation of cell cycle;regulation of mitotic cell cycle;regulation of transport	cell part;cytoplasm;cytoskeleton;intracellular non-membrane-bounded organelle;intracellular organelle;organelle		FERM_C;FERM_M;FERM_N;PDZ;Y_phosphatase	ACEVEDO_METHYLATED_IN_LIVER_CANCER_DN;ACTGTGA,MIR-27A,MIR-27B;AKL_HTLV1_INFECTION_DN;ATGTTAA,MIR-302C;BANDRES_RESPONSE_TO_CARMUSTIN_MGMT_48HR_DN;BENPORATH_SOX2_TARGETS;BIOPOLYMER_METABOLIC_PROCESS;BIOPOLYMER_MODIFICATION;BONCI_TARGETS_OF_MIR15A_AND_MIR16_1;BOSCO_EPITHELIAL_DIFFERENTIATION_MODULE;BROWNE_HCMV_INFECTION_18HR_UP;CATTTCA,MIR-203;CELLULAR_MACROMOLECULE_METABOLIC_PROCESS;CELLULAR_PROTEI…	Cellmembrane;Completeproteome;Cytoplasm;Cytoskeleton;Hydrolase;Membrane;Phosphoprotein;Proteinphosphatase;Referenceproteome		GO:0002028;GO:0006464;GO:0006470;GO:0006793;GO:0006796;GO:0007346;GO:0008152;GO:0009892;GO:0009894;GO:0009895;GO:0009987;GO:0010605;GO:0010959;GO:0016311;GO:0019222;GO:0019538;GO:0022898;GO:0030162;GO:0031323;GO:0031324;GO:0031329;GO:0031330;GO:0032268;GO:0032269;GO:0032409;GO:0032412;GO:0032879;GO:0034762;GO:0034765;GO:0035335;GO:0042176;GO:0042177;GO:0043170;GO:0043269;GO:0043412;GO:0044237;GO:…	GO:0001784;GO:0003824;GO:0004721;GO:0004725;GO:0005488;GO:0005515;GO:0016247;GO:0016787;GO:0016788;GO:0016791;GO:0017080;GO:0019899;GO:0042578;GO:0045309;GO:0051117;GO:0051219	GO:0005737;GO:0005856;GO:0009898;GO:0043226;GO:0043228;GO:0043229;GO:0043232;GO:0044424;GO:0044425;GO:0044459;GO:0044464	GO:0006464;GO:0006470;GO:0006793;GO:0007346;GO:0008152;GO:0009987;GO:0019538;GO:0043170;GO:0043412;GO:0044237;GO:0044238;GO:0051049;GO:0051726;GO:0065007	GO:0005737;GO:0005856;GO:0043226;GO:0043229;GO:0043232;GO:0044464	IPR000242;IPR000299;IPR000387;IPR001478;IPR011993;IPR012151;IPR014352;IPR016130;IPR018979;IPR018980;IPR019747;IPR019748;IPR019749;IPR029021;IPR029071	Band_41_domain;FERM/acyl-CoA-bd_prot_3-hlx;FERM_central;FERM_CS;FERM_domain;FERM_N;FERM_PH-like_C;PDZ;PH_like_dom;Prot-tyrosine_phosphatase-like;Tyr/Dual-sp_Pase;Tyr_Pase_AS;Tyr_Pase_non-rcpt_typ-3/4;Tyr_Pase_rcpt/non-rcpt;Ubiquitin-rel_dom
A2ALW5;A2ALW5-2	A2ALW5;A2ALW5-2	DnaJ homolog subfamily C member 25		Dnajc25		medium	1439.16	2181.34	4065.31	2561.94	2595.54	3031.73	3614.94	3080.74	41937	1.00256e-16	1.51959e-16	2.83201e-16	1.78472e-16	1.80813e-16	2.11198e-16	2.51827e-16	2.14613e-16	0.850808	0.474922	-0.169392	0.385446	0.488168					cell part;integral to membrane;intrinsic to membrane;membrane part		cell part		DnaJ	ACCATTT,MIR-522;ACTTTAT,MIR-142-5P;GSE17974_0.5H_VS_72H_UNTREATED_IN_VITRO_CD4_TCELL_UP;GSE17974_1H_VS_72H_UNTREATED_IN_VITRO_CD4_TCELL_UP;GSE17974_2H_VS_72H_UNTREATED_IN_VITRO_CD4_TCELL_UP;GSE29614_CTRL_VS_DAY3_TIV_FLU_VACCINE_PBMC_DN;GSE29614_CTRL_VS_TIV_FLU_VACCINE_PBMC_2007_DN;KOINUMA_TARGETS_OF_SMAD2_OR_SMAD3	Alternativesplicing;Chaperone;Completeproteome;Membrane;Referenceproteome;Transmembrane;Transmembranehelix				GO:0016021;GO:0031224;GO:0044425;GO:0044464		GO:0044464	IPR001623	DnaJ_domain
A2AM05-4;A2AM05	A2AM05-4;A2AM05	Centlein		Cntln		low	333.353	48.952	361.892	248.066	1946.89	164.271	ND	1055.58	160660	8.89644e-17	1.30642e-17	9.65807e-17	6.62031e-17	5.1958e-16	4.38401e-17		2.8171e-16	2.54605	1.74664		2.14634	0.931026			cellular component organization;cellular component organization at cellular level;cellular component organization or biogenesis;cellular component organization or biogenesis at cellular level;cellular localization;cellular macromolecule localization;cellular process;cellular protein localization;centriole-centriole cohesion;centrosome organization;localization;macromolecule localization;microtubu…	binding;binding, bridging;enzyme binding;kinase binding;protein binding;protein binding, bridging;protein domain specific binding;protein kinase binding	cell part;centriole;cytoplasm;cytoplasmic part;cytoskeletal part;extracellular membrane-bounded organelle;extracellular organelle;extracellular region part;extracellular vesicular exosome;intracellular non-membrane-bounded organelle;intracellular organelle;intracellular organelle part;intracellular part;membrane-bounded organelle;membrane-bounded vesicle;microtubule organizing center part;non-mem…	cellular component organization;cellular localization;cellular process;localization;microtubule organizing center organization;organelle organization	cell part;cytoplasm;extracellular organelle;intracellular non-membrane-bounded organelle;intracellular organelle;organelle;vesicle			AAAYRNCTG_UNKNOWN;CAGGTG_V$E12_Q6;CHANDRAN_METASTASIS_UP;chr9p22;CTTTAAR_UNKNOWN;CTTTGA_V$LEF1_Q2;CTTTGT_V$LEF1_Q2;DCA_UP.V1_DN;GRAESSMANN_APOPTOSIS_BY_DOXORUBICIN_DN;GSE13411_NAIVE_VS_SWITCHED_MEMORY_BCELL_UP;GSE14000_UNSTIM_VS_16H_LPS_DC_TRANSLATED_RNA_DN;GSE14000_UNSTIM_VS_4H_LPS_DC_DN;GSE14308_INDUCED_VS_NATURAL_TREG_DN;GSE14308_TH1_VS_INDUCED_TREG_UP;GSE14308_TH17_VS_NATURAL_TREG_DN;GSE1460_…	Acetylation;Alternativesplicing;Coiledcoil;Completeproteome;Cytoplasm;Cytoskeleton;Phosphoprotein;Referenceproteome		GO:0006996;GO:0008104;GO:0009987;GO:0010457;GO:0016043;GO:0031023;GO:0033036;GO:0033365;GO:0034613;GO:0051179;GO:0051297;GO:0051641;GO:0070727;GO:0071840;GO:0071841;GO:0071842	GO:0005488;GO:0005515;GO:0019899;GO:0019900;GO:0019901;GO:0019904;GO:0030674;GO:0060090	GO:0005737;GO:0005814;GO:0031982;GO:0031988;GO:0043226;GO:0043227;GO:0043228;GO:0043229;GO:0043230;GO:0043232;GO:0044421;GO:0044422;GO:0044424;GO:0044430;GO:0044444;GO:0044446;GO:0044450;GO:0044464;GO:0065010;GO:0070062	GO:0006996;GO:0009987;GO:0016043;GO:0031023;GO:0051179;GO:0051641	GO:0005737;GO:0031982;GO:0043226;GO:0043229;GO:0043230;GO:0043232;GO:0044464
A2AM29	A2AM29	Protein AF-9		Mllt3		medium	1982.19	69209.6	29357.3	33516.4	3957.36	71838.7	22027.4	32607.8	63375	2.08673e-16	7.28598e-15	3.09056e-15	3.5284e-15	4.16607e-16	7.56276e-15	2.31891e-15	3.43276e-15	0.997444	0.0537888	-0.414419	0.212271	0.180439			anterior/posterior pattern specification;biological regulation;biosynthetic process;cellular biosynthetic process;cellular macromolecule biosynthetic process;cellular macromolecule metabolic process;cellular metabolic process;cellular nitrogen compound metabolic process;cellular process;developmental process;macromolecule biosynthetic process;macromolecule metabolic process;metabolic process;nega…		cell part;extracellular membrane-bounded organelle;extracellular organelle;extracellular region part;extracellular vesicular exosome;intracellular organelle part;intracellular part;macromolecular complex;membrane-bounded organelle;membrane-bounded vesicle;nuclear part;nucleoplasm part;organelle;organelle part;protein complex;transcription elongation factor complex;vesicle	biological regulation;biosynthetic process;cellular metabolic process;cellular nitrogen compound metabolic process;cellular process;developmental process;macromolecule metabolic process;metabolic process;nitrogen compound metabolic process;nucleobase-containing compound metabolic process;primary metabolic process;RNA metabolic process	cell part;extracellular organelle;macromolecular complex;organelle;protein complex;transcription elongation factor complex;vesicle		YEATS	AAAGGGA,MIR-204,MIR-211;AACTTT_UNKNOWN;ACAACCT,MIR-453;ACEVEDO_FGFR1_TARGETS_IN_PROSTATE_CANCER_MODEL_UP;ACEVEDO_LIVER_CANCER_DN;ACEVEDO_LIVER_CANCER_WITH_H3K27ME3_UP;ACEVEDO_NORMAL_TISSUE_ADJACENT_TO_LIVER_TUMOR_DN;ACTGCCT,MIR-34B;ALCALAY_AML_BY_NPM1_LOCALIZATION_DN;ATTACAT,MIR-380-3P;BENPORATH_EED_TARGETS;BENPORATH_ES_WITH_H3K27ME3;BENPORATH_PRC2_TARGETS;BENPORATH_SUZ12_TARGETS;CAATGCA,MIR-33;C…	Activator;Completeproteome;Nucleus;Phosphoprotein;Referenceproteome;Transcription;Transcriptionregulation		GO:0003002;GO:0006139;GO:0006351;GO:0006355;GO:0006807;GO:0007379;GO:0007389;GO:0008152;GO:0009058;GO:0009059;GO:0009889;GO:0009952;GO:0009966;GO:0009967;GO:0009968;GO:0009987;GO:0010468;GO:0010556;GO:0010646;GO:0010647;GO:0010648;GO:0016070;GO:0019219;GO:0019222;GO:0023051;GO:0023056;GO:0023057;GO:0030111;GO:0030177;GO:0030178;GO:0031323;GO:0031326;GO:0032502;GO:0032774;GO:0034641;GO:0034645;GO:…		GO:0008023;GO:0031982;GO:0031988;GO:0032991;GO:0043226;GO:0043227;GO:0043230;GO:0043234;GO:0044421;GO:0044422;GO:0044424;GO:0044428;GO:0044446;GO:0044451;GO:0044464;GO:0065010;GO:0070062	GO:0006139;GO:0006807;GO:0008152;GO:0009058;GO:0009987;GO:0016070;GO:0032502;GO:0034641;GO:0043170;GO:0044237;GO:0044238;GO:0065007	GO:0008023;GO:0031982;GO:0032991;GO:0043226;GO:0043230;GO:0043234;GO:0044464	IPR005033	YEATS
A2AN08-3;A2AN08;A2AN08-5;A2AN08-2;A2AN08-4	A2AN08-3;A2AN08;A2AN08-5	E3 ubiquitin-protein ligase UBR4		Ubr4		high	23502.4	26569.8	37630.7	29234.3	43004.5	37664.5	30670.9	37113.3	570290	2.22644e-14	2.51703e-14	3.56485e-14	2.76944e-14	4.07392e-14	3.56805e-14	2.90553e-14	3.51584e-14	0.87168	0.503418	-0.295041	0.360019	0.391976			cellular macromolecule metabolic process;cellular metabolic process;cellular process;cellular protein metabolic process;macromolecule metabolic process;macromolecule modification;metabolic process;primary metabolic process;protein metabolic process;protein modification by small protein conjugation;protein modification by small protein conjugation or removal;protein modification process;protein ub…	acid-amino acid ligase activity;binding;catalytic activity;cation binding;ion binding;ligase activity;ligase activity, forming carbon-nitrogen bonds;metal ion binding;small conjugating protein ligase activity;transition metal ion binding;ubiquitin-protein ligase activity;zinc ion binding	cell part;centrosome;cytoplasm;cytoplasmic part;cytoskeletal part;integral to membrane;intracellular non-membrane-bounded organelle;intracellular organelle;intracellular organelle part;intracellular part;intrinsic to membrane;membrane;membrane part;microtubule organizing center;non-membrane-bounded organelle;nuclear part;nucleoplasm;organelle;organelle part	cellular metabolic process;cellular process;macromolecule metabolic process;macromolecule modification;metabolic process;primary metabolic process;protein metabolic process;protein modification by small protein conjugation or removal;protein modification process	cell part;centrosome;cytoplasm;intracellular non-membrane-bounded organelle;intracellular organelle;membrane;microtubule organizing center;nucleoplasm;organelle		E3_UbLigase_R4;zf-UBR	AACTTT_UNKNOWN;CACGTG_V$MYC_Q2;CAFFAREL_RESPONSE_TO_THC_24HR_5_DN;CAFFAREL_RESPONSE_TO_THC_UP;chr1p36;CONCANNON_APOPTOSIS_BY_EPOXOMICIN_UP;CTTTAAR_UNKNOWN;FULCHER_INFLAMMATORY_RESPONSE_LECTIN_VS_LPS_UP;GAL_LEUKEMIC_STEM_CELL_UP;GGGAGGRR_V$MAZ_Q6;GGGYGTGNY_UNKNOWN;GOLDRATH_NAIVE_VS_EFF_CD8_TCELL_UP;GRADE_COLON_AND_RECTAL_CANCER_UP;GRADE_COLON_CANCER_UP;GSE11057_EFF_MEM_VS_CENT_MEM_CD4_TCELL_DN;GSE…	Acetylation;Alternativesplicing;Calmodulin-binding;Completeproteome;Cytoplasm;Cytoskeleton;Ligase;Membrane;Metal-binding;Nucleus;Phosphoprotein;Referenceproteome;Transmembrane;Transmembranehelix;Ublconjugationpathway;Zinc;Zinc-finger		GO:0006464;GO:0008152;GO:0009987;GO:0016567;GO:0019538;GO:0032446;GO:0042787;GO:0043170;GO:0043412;GO:0044237;GO:0044238;GO:0044260;GO:0044267;GO:0070647	GO:0003824;GO:0004842;GO:0005488;GO:0008270;GO:0016874;GO:0016879;GO:0016881;GO:0019787;GO:0043167;GO:0043169;GO:0046872;GO:0046914	GO:0005654;GO:0005737;GO:0005813;GO:0005815;GO:0016020;GO:0016021;GO:0031224;GO:0043226;GO:0043228;GO:0043229;GO:0043232;GO:0044422;GO:0044424;GO:0044425;GO:0044428;GO:0044430;GO:0044444;GO:0044446;GO:0044464	GO:0006464;GO:0008152;GO:0009987;GO:0019538;GO:0043170;GO:0043412;GO:0044237;GO:0044238;GO:0070647	GO:0005654;GO:0005737;GO:0005813;GO:0005815;GO:0016020;GO:0043226;GO:0043229;GO:0043232;GO:0044464	IPR003126;IPR016024;IPR017986;IPR025704	ARM-type_fold;E3_Ub_ligase_UBR4;WD40_repeat_dom;Znf_N-recognin
A2APB8	A2APB8	Targeting protein for Xklp2		Tpx2		high	86528.9	90610.9	128034	101725	184230	199085	235193	206169	85893	1.23459e-14	1.29283e-14	1.82679e-14	1.4514e-14	2.62858e-14	2.84053e-14	3.35572e-14	2.94161e-14	1.09025	1.13563	0.877314	1.0344	2.2311			activation of protein kinase activity;apoptosis;biological regulation;cell cycle phase;cell cycle process;cell death;cell division;cellular component assembly;cellular component assembly at cellular level;cellular component organization;cellular component organization at cellular level;cellular component organization or biogenesis;cellular component organization or biogenesis at cellular level;ce…	binding;enzyme binding;kinase binding;protein binding;protein kinase binding	aster;axon hillock;axon part;cell part;cell projection part;cytoplasm;cytoskeletal part;cytoskeleton;intracellular membrane-bounded organelle;intracellular non-membrane-bounded organelle;intracellular organelle;intracellular organelle part;intracellular part;macromolecular complex;membrane-bounded organelle;microtubule;microtubule cytoskeleton;non-membrane-bounded organelle;nuclear part;nucleopla…	biological regulation;cell death;cell division;cellular component assembly;cellular component organization;cellular process;cytoskeleton organization;death;mitosis;nuclear division;organelle assembly;organelle fission;organelle organization;regulation of cell cycle;regulation of mitotic cell cycle;regulation of organelle organization;regulation of protein modification process	cell part;cytoplasm;cytoskeleton;intracellular membrane-bounded organelle;intracellular non-membrane-bounded organelle;intracellular organelle;macromolecular complex;nucleoplasm;nucleus;organelle;protein complex		Aurora-A_bind;TPX2;TPX2_importin	ADENYL_NUCLEOTIDE_BINDING;ADENYL_RIBONUCLEOTIDE_BINDING;ALCALAY_AML_BY_NPM1_LOCALIZATION_DN;ATP_BINDING;BASAKI_YBX1_TARGETS_UP;BASSO_B_LYMPHOCYTE_NETWORK;BENPORATH_CYCLING_GENES;BENPORATH_NANOG_TARGETS;BHATTACHARYA_EMBRYONIC_STEM_CELL;BIDUS_METASTASIS_UP;BIOCARTA_RANMS_PATHWAY;BLUM_RESPONSE_TO_SALIRASIB_DN;BOQUEST_STEM_CELL_CULTURED_VS_FRESH_UP;BORCZUK_MALIGNANT_MESOTHELIOMA_UP;BROWNE_HCMV_INFECT…	Acetylation;Apoptosis;Cellcycle;Celldivision;Completeproteome;Cytoplasm;Cytoskeleton;Microtubule;Mitosis;Nucleus;Phosphoprotein;Referenceproteome		GO:0000226;GO:0000280;GO:0001932;GO:0006915;GO:0006996;GO:0007010;GO:0007017;GO:0007051;GO:0007067;GO:0007346;GO:0008219;GO:0009987;GO:0010564;GO:0012501;GO:0016043;GO:0016265;GO:0019220;GO:0019222;GO:0022402;GO:0022403;GO:0022607;GO:0031323;GO:0031399;GO:0032147;GO:0032268;GO:0032886;GO:0033043;GO:0033674;GO:0042325;GO:0043085;GO:0043549;GO:0044093;GO:0045859;GO:0045860;GO:0048285;GO:0050789;GO:…	GO:0005488;GO:0005515;GO:0019899;GO:0019900;GO:0019901	GO:0000922;GO:0005634;GO:0005654;GO:0005737;GO:0005818;GO:0005819;GO:0005856;GO:0005874;GO:0015630;GO:0032991;GO:0033267;GO:0043203;GO:0043226;GO:0043227;GO:0043228;GO:0043229;GO:0043231;GO:0043232;GO:0043234;GO:0044422;GO:0044424;GO:0044428;GO:0044430;GO:0044446;GO:0044463;GO:0044464	GO:0000280;GO:0006996;GO:0007010;GO:0007067;GO:0007346;GO:0008219;GO:0009987;GO:0016043;GO:0016265;GO:0022607;GO:0031399;GO:0033043;GO:0048285;GO:0051301;GO:0051726;GO:0065007;GO:0070925	GO:0005634;GO:0005654;GO:0005737;GO:0005856;GO:0032991;GO:0043226;GO:0043229;GO:0043231;GO:0043232;GO:0043234;GO:0044464	IPR009675;IPR015128;IPR027329;IPR027330	Aurora-A-bd;TPX2_central_dom;TPX2_dom_C;TPX2_fam
A2APY7;A2APY7-2	A2APY7;A2APY7-2	NADH dehydrogenase [ubiquinone] 1 alpha subcomplex assembly factor 5	Arginine-hydroxylase NDUFAF5, mitochondrial	Ndufaf5		medium	644.235	1488.13	3117.21	1749.86	2918.12	4076.93	2905.63	3300.23	38404	4.10983e-17	9.49341e-17	1.9886e-16	1.11631e-16	1.86159e-16	2.60084e-16	1.85362e-16	2.10535e-16	2.17938	1.45398	-0.101404	1.17732	0.653188			cellular component assembly;cellular component assembly at cellular level;cellular component biogenesis;cellular component organization;cellular component organization at cellular level;cellular component organization or biogenesis;cellular component organization or biogenesis at cellular level;cellular macromolecular complex assembly;cellular macromolecular complex subunit organization;cellular …	catalytic activity;methyltransferase activity;transferase activity;transferase activity, transferring one-carbon groups	cell part;cytoplasmic part;extrinsic to membrane;extrinsic to mitochondrial inner membrane;extrinsic to organelle membrane;intracellular membrane-bounded organelle;intracellular organelle;intracellular organelle part;intracellular part;membrane part;membrane-bounded organelle;mitochondrial membrane part;mitochondrial part;mitochondrion;organelle;organelle part	cellular component assembly;cellular component organization;cellular macromolecular complex assembly;cellular process;macromolecular complex assembly;protein complex assembly;protein complex biogenesis	cell part;intracellular membrane-bounded organelle;intracellular organelle;mitochondrion;organelle		Methyltransf_11		Alternativesplicing;Completeproteome;Membrane;Methyltransferase;Mitochondrion;Mitochondrioninnermembrane;Referenceproteome;Transferase;Transitpeptide		GO:0006461;GO:0009987;GO:0010257;GO:0016043;GO:0022607;GO:0032981;GO:0033108;GO:0034621;GO:0034622;GO:0043623;GO:0043933;GO:0044085;GO:0065003;GO:0070271;GO:0071822;GO:0071840;GO:0071841;GO:0071842;GO:0071844;GO:0097031	GO:0003824;GO:0008168;GO:0016740;GO:0016741	GO:0005739;GO:0019898;GO:0031312;GO:0031314;GO:0043226;GO:0043227;GO:0043229;GO:0043231;GO:0044422;GO:0044424;GO:0044425;GO:0044429;GO:0044444;GO:0044446;GO:0044455;GO:0044464	GO:0006461;GO:0009987;GO:0016043;GO:0022607;GO:0034622;GO:0065003;GO:0070271	GO:0005739;GO:0043226;GO:0043229;GO:0043231;GO:0044464	IPR013216;IPR029063	Methyltransf_11;SAM-dependent_MTases
A2AQ14	A2AQ14	Protein Mis18-beta		Oip5		medium	1281.04	1184.35	6437.43	2967.61	2717.3	1185.83	4192.07	2698.4	26861	5.71595e-17	5.28454e-17	2.87236e-16	1.32414e-16	1.21245e-16	5.29114e-17	1.87048e-16	1.20402e-16	1.08486	0.0017989	-0.618823	0.155945	0.105832			cell cycle phase;cell cycle process;cell division;cellular component organization;cellular component organization at cellular level;cellular component organization or biogenesis;cellular component organization or biogenesis at cellular level;cellular process;mitosis;nuclear division;organelle fission;organelle organization		Cajal body;cell part;chromatin;chromocenter;chromosomal part;chromosome, centromeric region;cytoplasm;intracellular membrane-bounded organelle;intracellular organelle;intracellular organelle part;intracellular part;membrane-bounded organelle;nuclear body;nuclear part;nucleoplasm;nucleoplasm part;nucleus;organelle;organelle part	cell division;cellular component organization;cellular process;mitosis;nuclear division;organelle fission;organelle organization	cell part;cytoplasm;intracellular membrane-bounded organelle;intracellular organelle;nucleoplasm;nucleus;organelle		Yippee-Mis18	BASAKI_YBX1_TARGETS_UP;BENPORATH_ES_1;BENPORATH_NANOG_TARGETS;BENPORATH_SOX2_TARGETS;BOYAULT_LIVER_CANCER_SUBCLASS_G23_UP;BROWNE_HCMV_INFECTION_48HR_UP;BRUINS_UVC_RESPONSE_VIA_TP53_GROUP_B;CADWELL_ATG16L1_TARGETS_DN;CAIRO_HEPATOBLASTOMA_CLASSES_UP;CHIANG_LIVER_CANCER_SUBCLASS_PROLIFERATION_UP;chr15q14;CHROMATIN;CHROMOSOMAL_PART;CHROMOSOME;CROONQUIST_IL6_DEPRIVATION_DN;CROONQUIST_NRAS_SIGNALING_DN…	Cellcycle;Celldivision;Centromere;Chromosome;Completeproteome;Mitosis;Nucleus;Phosphoprotein;Referenceproteome		GO:0000280;GO:0006996;GO:0007067;GO:0009987;GO:0016043;GO:0022402;GO:0022403;GO:0048285;GO:0051301;GO:0071840;GO:0071841;GO:0071842		GO:0000775;GO:0000785;GO:0005634;GO:0005654;GO:0005737;GO:0010369;GO:0015030;GO:0016604;GO:0043226;GO:0043227;GO:0043229;GO:0043231;GO:0044422;GO:0044424;GO:0044427;GO:0044428;GO:0044446;GO:0044451;GO:0044464	GO:0000280;GO:0006996;GO:0007067;GO:0009987;GO:0016043;GO:0048285;GO:0051301	GO:0005634;GO:0005654;GO:0005737;GO:0043226;GO:0043229;GO:0043231;GO:0044464	IPR004910	Yippee/Mis18
A2AQ19	A2AQ19	RNA polymerase-associated protein RTF1 homolog		Rtf1		high	43363.7	64444.9	48254.7	52021.1	69064.7	83660.6	36155.6	62960.3	80796	5.81996e-15	8.64932e-15	6.47639e-15	6.98189e-15	9.26936e-15	1.12283e-14	4.85254e-15	8.45007e-15	0.671461	0.376482	-0.41645	0.210498	0.234009			biological regulation;biosynthetic process;blastocyst growth;cell fate commitment;cell fate commitment involved in formation of primary germ layers;cell surface receptor linked signaling pathway;cellular biosynthetic process;cellular component organization;cellular component organization at cellular level;cellular component organization or biogenesis;cellular component organization or biogenesis …	binding;DNA binding;nucleic acid binding;single-stranded DNA binding;structure-specific DNA binding	Cdc73/Paf1 complex;cell part;intracellular non-membrane-bounded organelle;intracellular organelle;intracellular organelle part;intracellular part;macromolecular complex;non-membrane-bounded organelle;nuclear part;nucleolus;nucleoplasm part;organelle;organelle part;protein complex;transcription elongation factor complex	biological regulation;biosynthetic process;cellular component organization;cellular metabolic process;cellular nitrogen compound metabolic process;cellular process;chromatin modification;chromatin organization;chromosome organization;developmental process;growth;histone modification;macromolecule metabolic process;macromolecule modification;metabolic process;nitrogen compound metabolic process;nu…	cell part;intracellular non-membrane-bounded organelle;intracellular organelle;macromolecular complex;nucleolus;organelle;protein complex;transcription elongation factor complex		Plus-3	AATGTGA,MIR-23A,MIR-23B;ACCATTT,MIR-522;ACTGTAG,MIR-139;ATGCAGT,MIR-217;CAGTATT,MIR-200B,MIR-200C,MIR-429;CAGTGTT,MIR-141,MIR-200A;CCTGCTG,MIR-214;chr15q14;CTTTGT_V$LEF1_Q2;CTTTGTA,MIR-524;DOUGLAS_BMI1_TARGETS_UP;FORTSCHEGGER_PHF8_TARGETS_DN;GABRIELY_MIR21_TARGETS;GGGAGGRR_V$MAZ_Q6;GGGNRMNNYCAT_UNKNOWN;GSE10239_KLRG1INT_VS_KLRG1HIGH_EFF_CD8_TCELL_DN;GSE11864_UNTREATED_VS_CSF1_PAM3CYS_IN_MAC_UP;GS…	Activator;Coiledcoil;Completeproteome;DNA-binding;Nucleus;Phosphoprotein;Referenceproteome;Transcription;Transcriptionregulation;Wntsignalingpathway		GO:0000122;GO:0001711;GO:0001832;GO:0006139;GO:0006325;GO:0006352;GO:0006355;GO:0006357;GO:0006464;GO:0006479;GO:0006730;GO:0006807;GO:0006996;GO:0007165;GO:0007166;GO:0008152;GO:0008213;GO:0009058;GO:0009889;GO:0009890;GO:0009891;GO:0009892;GO:0009893;GO:0009987;GO:0010468;GO:0010556;GO:0010557;GO:0010558;GO:0010604;GO:0010605;GO:0010628;GO:0010629;GO:0010638;GO:0016043;GO:0016055;GO:0016070;GO:…	GO:0003676;GO:0003677;GO:0003697;GO:0005488;GO:0043566	GO:0005730;GO:0008023;GO:0016593;GO:0032991;GO:0043226;GO:0043228;GO:0043229;GO:0043232;GO:0043234;GO:0044422;GO:0044424;GO:0044428;GO:0044446;GO:0044451;GO:0044464	GO:0006139;GO:0006325;GO:0006352;GO:0006464;GO:0006730;GO:0006807;GO:0006996;GO:0007165;GO:0008152;GO:0008213;GO:0009058;GO:0009987;GO:0016043;GO:0016070;GO:0016568;GO:0016570;GO:0018193;GO:0019538;GO:0031399;GO:0032502;GO:0033043;GO:0034641;GO:0040007;GO:0043170;GO:0043412;GO:0044237;GO:0044238;GO:0044281;GO:0050896;GO:0051276;GO:0065007	GO:0005730;GO:0008023;GO:0032991;GO:0043226;GO:0043229;GO:0043232;GO:0043234;GO:0044464	IPR004343;IPR018144	Plus-3;Plus3-dom_subgr
A2AQH4	A2AQH4	BCL-6 corepressor-like protein 1		Bcorl1		high	169.428	317.653	665.055	384.046	466.881	318.021	280.216	355.039	190480	5.36092e-17	1.00509e-16	2.10431e-16	1.21517e-16	1.47727e-16	1.00626e-16	8.86636e-17	1.12339e-16	1.46238	0.00166862	-1.24694	0.0723712	0.0292928			biological regulation;biosynthetic process;cellular biosynthetic process;cellular component organization;cellular component organization at cellular level;cellular component organization or biogenesis;cellular component organization or biogenesis at cellular level;cellular macromolecule biosynthetic process;cellular macromolecule metabolic process;cellular metabolic process;cellular nitrogen comp…		cell part;cytoplasm;intracellular organelle part;intracellular part;membrane;nuclear part;nucleoplasm;organelle part;plasma membrane	biological regulation;biosynthetic process;cellular component organization;cellular metabolic process;cellular nitrogen compound metabolic process;cellular process;chromatin modification;chromatin organization;chromosome organization;macromolecule metabolic process;metabolic process;nitrogen compound metabolic process;nucleobase-containing compound metabolic process;organelle organization;primary…	cell part;cytoplasm;membrane;nucleoplasm;plasma membrane		Ank_2	ACAACTT,MIR-382;ACCGAGC,MIR-423;ACTGCAG,MIR-17-3P;ACTGTGA,MIR-27A,MIR-27B;AGCATTA,MIR-155;AGTTCTC,MIR-146A,MIR-146B;CACTGTG,MIR-128A,MIR-128B;CCATCCA,MIR-432;chrxq25;chrxq26;DEURIG_T_CELL_PROLYMPHOCYTIC_LEUKEMIA_UP;GEORGES_TARGETS_OF_MIR192_AND_MIR215;GSE15324_NAIVE_VS_ACTIVATED_ELF4_KO_CD8_TCELL_DN;GSE22886_NAIVE_BCELL_VS_NEUTROPHIL_DN;GSE22886_NEUTROPHIL_VS_DC_UP;GSE27786_BCELL_VS_MONO_MAC_DN;G…	ANKrepeat;Chromatinregulator;Completeproteome;Nucleus;Phosphoprotein;Referenceproteome;Repeat;Repressor;Transcription;Transcriptionregulation		GO:0006139;GO:0006325;GO:0006351;GO:0006355;GO:0006807;GO:0006996;GO:0008152;GO:0009058;GO:0009059;GO:0009889;GO:0009987;GO:0010468;GO:0010556;GO:0016043;GO:0016070;GO:0016568;GO:0019219;GO:0019222;GO:0031323;GO:0031326;GO:0032774;GO:0034641;GO:0034645;GO:0043170;GO:0044237;GO:0044238;GO:0044249;GO:0044260;GO:0050789;GO:0050794;GO:0051171;GO:0051252;GO:0051276;GO:0060255;GO:0065007;GO:0071840;GO:…		GO:0005654;GO:0005737;GO:0005886;GO:0016020;GO:0044422;GO:0044424;GO:0044428;GO:0044446;GO:0044464	GO:0006139;GO:0006325;GO:0006807;GO:0006996;GO:0008152;GO:0009058;GO:0009987;GO:0016043;GO:0016070;GO:0016568;GO:0034641;GO:0043170;GO:0044237;GO:0044238;GO:0051276;GO:0065007	GO:0005654;GO:0005737;GO:0005886;GO:0016020;GO:0044464	IPR002110;IPR020683	Ankyrin_rpt;Ankyrin_rpt-contain_dom
A2AR02	A2AR02	Peptidyl-prolyl cis-trans isomerase G		Ppig		high	22499.6	27491	35038.1	28342.9	37709	36988.9	19975.1	31557.7	88324	3.30108e-15	4.03341e-15	5.1407e-15	4.1584e-15	5.53258e-15	5.42692e-15	2.9307e-15	4.63007e-15	0.745013	0.428135	-0.810719	0.12081	0.0846664			cellular macromolecule metabolic process;cellular metabolic process;cellular process;cellular protein metabolic process;macromolecule metabolic process;macromolecule modification;metabolic process;peptidyl-amino acid modification;peptidyl-proline modification;primary metabolic process;protein folding;protein metabolic process;protein modification process;protein peptidyl-prolyl isomerization	catalytic activity;cis-trans isomerase activity;isomerase activity;peptidyl-prolyl cis-trans isomerase activity	cell part;cytoplasm;intracellular organelle part;intracellular part;nuclear body;nuclear matrix;nuclear part;nuclear speck;nucleoplasm;nucleoplasm part;organelle part	cellular metabolic process;cellular process;macromolecule metabolic process;macromolecule modification;metabolic process;peptidyl-amino acid modification;primary metabolic process;protein folding;protein metabolic process;protein modification process	cell part;cytoplasm;nucleoplasm		Pro_isomerase	ACEVEDO_LIVER_TUMOR_VS_NORMAL_ADJACENT_TISSUE_DN;BIOPOLYMER_METABOLIC_PROCESS;BLALOCK_ALZHEIMERS_DISEASE_INCIPIENT_UP;BLALOCK_ALZHEIMERS_DISEASE_UP;CHEN_HOXA5_TARGETS_9HR_UP;CHICAS_RB1_TARGETS_GROWING;chr2q31;CYCLIN_D1_KE_.V1_DN;CYCLIN_D1_UP.V1_DN;DRUG_BINDING;ENK_UV_RESPONSE_KERATINOCYTE_DN;GARY_CD5_TARGETS_DN;GAUSSMANN_MLL_AF4_FUSION_TARGETS_E_UP;GCM_BMPR2;GCM_GSPT1;GCM_GSTA4;GCM_MAP4K4;GCM_MLL…	Completeproteome;Isomerase;Nucleus;Phosphoprotein;Referenceproteome;Rotamase		GO:0000413;GO:0006457;GO:0006464;GO:0008152;GO:0009987;GO:0018193;GO:0018208;GO:0019538;GO:0043170;GO:0043412;GO:0044237;GO:0044238;GO:0044260;GO:0044267	GO:0003755;GO:0003824;GO:0016853;GO:0016859	GO:0005654;GO:0005737;GO:0016363;GO:0016604;GO:0016607;GO:0044422;GO:0044424;GO:0044428;GO:0044446;GO:0044451;GO:0044464	GO:0006457;GO:0006464;GO:0008152;GO:0009987;GO:0018193;GO:0019538;GO:0043170;GO:0043412;GO:0044237;GO:0044238	GO:0005654;GO:0005737;GO:0044464	IPR002130;IPR020892;IPR024936;IPR029000	Cyclophilin-like_dom;Cyclophilin-type_PPIase;Cyclophilin-type_PPIase_CS;Cyclophilin-type_PPIase_dom
A2ARP1-3;A2ARP1-2;A2ARP1;A2ARP1-7	A2ARP1-3;A2ARP1-2;A2ARP1;A2ARP1-7	Inositol hexakisphosphate and diphosphoinositol-pentakisphosphate kinase 1		Ppip5k1		low	195.472	141.857	96.9871	144.772	552.366	239.911	309.801	367.359	157550	5.11572e-17	3.71256e-17	2.53826e-17	3.78885e-17	1.4456e-16	6.27872e-17	8.10783e-17	9.61419e-17	1.49866	0.758056	1.67548	1.31073	1.36633			alcohol metabolic process;carbohydrate metabolic process;cellular carbohydrate metabolic process;cellular metabolic process;cellular process;inositol metabolic process;metabolic process;polyol metabolic process;primary metabolic process;small molecule metabolic process	acid phosphatase activity;adenyl nucleotide binding;adenyl ribonucleotide binding;ATP binding;binding;catalytic activity;diphosphoinositol-pentakisphosphate kinase activity;hydrolase activity;hydrolase activity, acting on ester bonds;inositol 1,3,4,5,6-pentakisphosphate kinase activity;inositol hexakisphosphate 1-kinase activity;inositol hexakisphosphate 3-kinase activity;inositol hexakisphosphat…	cell part;cytoplasm;cytoplasmic part;cytosol;intracellular organelle part;intracellular part;membrane;nuclear part;nucleoplasm;organelle part;plasma membrane	alcohol metabolic process;carbohydrate metabolic process;cellular metabolic process;cellular process;metabolic process;primary metabolic process;small molecule metabolic process	cell part;cytoplasm;cytosol;membrane;nucleoplasm;plasma membrane		His_Phos_2	CADWELL_ATG16L1_TARGETS_DN;CAGGGTC,MIR-504;chr15q15;DODD_NASOPHARYNGEAL_CARCINOMA_UP;GATTGGY_V$NFY_Q6_01;GAZDA_DIAMOND_BLACKFAN_ANEMIA_ERYTHROID_DN;GSE11924_TH1_VS_TH17_CD4_TCELL_DN;GSE13306_TREG_RA_VS_TCONV_RA_DN;GSE14308_INDUCED_VS_NATURAL_TREG_UP;GSE14308_TH1_VS_INDUCED_TREG_DN;GSE14308_TH17_VS_INDUCED_TREG_DN;GSE14308_TH2_VS_INDUCED_TREG_DN;GSE1460_CD4_THYMOCYTE_VS_NAIVE_CD4_TCELL_ADULT_BLOOD…	Alternativesplicing;ATP-binding;Cellmembrane;Completeproteome;Cytoplasm;Kinase;Membrane;Nucleotide-binding;Phosphoprotein;Referenceproteome;Transferase		GO:0005975;GO:0006020;GO:0006066;GO:0008152;GO:0009987;GO:0019751;GO:0044237;GO:0044238;GO:0044262;GO:0044281	GO:0000166;GO:0000826;GO:0000827;GO:0000828;GO:0000832;GO:0003824;GO:0003993;GO:0004428;GO:0005488;GO:0005524;GO:0016301;GO:0016740;GO:0016772;GO:0016776;GO:0016787;GO:0016788;GO:0016791;GO:0017076;GO:0030554;GO:0032553;GO:0032555;GO:0032559;GO:0033857;GO:0035639;GO:0042578;GO:0052723;GO:0052724	GO:0005654;GO:0005737;GO:0005829;GO:0005886;GO:0016020;GO:0044422;GO:0044424;GO:0044428;GO:0044444;GO:0044446;GO:0044464	GO:0005975;GO:0006066;GO:0008152;GO:0009987;GO:0044237;GO:0044238;GO:0044281	GO:0005654;GO:0005737;GO:0005829;GO:0005886;GO:0016020;GO:0044464	IPR000560;IPR029033;IPR030138	His_Pase_superF_clade-2;His_PPase_superfam;PPIP5K1
A2AS55;A2AS55-2	A2AS55	Ankyrin repeat domain-containing protein 16		Ankrd16		medium	3617.55	718.555	1119.52	1818.54	2425.47	1837.97	603.921	1622.45	39776	2.39023e-16	4.74772e-17	7.39699e-17	1.20157e-16	1.60258e-16	1.2144e-16	3.99029e-17	1.072e-16	-0.576749	1.35494	-0.890443	-0.0374177	0.0166718									Ank_2	AACTGAC,MIR-223;chr10p15;EIF4E_UP;GRADE_COLON_CANCER_UP;GSE14350_TREG_VS_TEFF_IN_IL2RB_KO_UP;GSE14769_UNSTIM_VS_60MIN_LPS_BMDM_UP;GSE18791_CTRL_VS_NEWCASTLE_VIRUS_DC_16H_UP;GSE29614_CTRL_VS_DAY7_TIV_FLU_VACCINE_PBMC_DN;GSE29614_CTRL_VS_TIV_FLU_VACCINE_PBMC_2007_DN;GSE7460_WT_VS_FOXP3_HET_ACT_TCONV_UP;LINDGREN_BLADDER_CANCER_CLUSTER_1_UP;ROME_INSULIN_TARGETS_IN_MUSCLE_UP;TGAGATT,MIR-216	Alternativesplicing;ANKrepeat;Completeproteome;Referenceproteome;Repeat							IPR002110;IPR020683	Ankyrin_rpt;Ankyrin_rpt-contain_dom
A2ASA8	A2ASA8	Inositol 1,4,5-trisphosphate receptor-interacting protein-like 1		Itpripl1		medium	1498.96	1629.91	2335.71	1821.53	2319.51	1985.07	1648.03	1984.2	62216	1.54915e-16	1.6845e-16	2.41393e-16	1.88253e-16	2.39718e-16	2.05155e-16	1.70322e-16	2.05065e-16	0.62986	0.284397	-0.503119	0.137046	0.141271					cell part;integral to membrane;intrinsic to membrane;membrane;membrane part		cell part;membrane		Mab-21	chr2q11;CTTTAAR_UNKNOWN;GGGCGGR_V$SP1_Q6;GSE13738_RESTING_VS_BYSTANDER_ACTIVATED_CD4_TCELL_DN;GSE14000_UNSTIM_VS_16H_LPS_DC_UP;GSE26928_NAIVE_VS_CXCR5_POS_CD4_TCELL_DN;GSE2706_UNSTIM_VS_2H_LPS_AND_R848_DC_UP;GSE2706_UNSTIM_VS_8H_LPS_DC_UP;GSE36392_TYPE_2_MYELOID_VS_NEUTROPHIL_IL25_TREATED_LUNG_DN;GSE6566_STRONG_VS_WEAK_DC_STIMULATED_CD4_TCELL_UP;GSE7460_CTRL_VS_TGFB_TREATED_ACT_FOXP3_MUT_TCONV_UP…	Coiledcoil;Completeproteome;Membrane;Referenceproteome;Signal;Transmembrane;Transmembranehelix				GO:0016020;GO:0016021;GO:0031224;GO:0044425;GO:0044464		GO:0016020;GO:0044464	IPR024808;IPR024810;IPR026250	IP3R-int-like_1;ITPRIP_fam;Mab-21_dom
A2ASZ8-4;A2ASZ8-5;A2ASZ8-2;A2ASZ8-3;A2ASZ8	A2ASZ8-4;A2ASZ8-5;A2ASZ8-2;A2ASZ8-3;A2ASZ8	Calcium-binding mitochondrial carrier protein SCaMC-2		Slc25a25		medium	4996.18	4740.07	1971.37	3902.54	3736.04	5171.18	1904.69	3603.97	54592	4.53075e-16	4.2985e-16	1.78773e-16	3.53899e-16	3.388e-16	4.68945e-16	1.72726e-16	3.26824e-16	-0.419316	0.125586	-0.0496414	-0.114457	0.259655			adipose tissue development;anatomical structure development;ATP metabolic process;calcium ion transmembrane transport;calcium ion transport;camera-type eye development;cation transport;cellular metabolic process;cellular nitrogen compound metabolic process;cellular process;cellular respiration;developmental process;divalent inorganic cation transport;divalent metal ion transport;energy derivation…	binding;calcium ion binding;cation binding;ion binding;metal ion binding	cell part;cytoplasmic part;extracellular membrane-bounded organelle;extracellular organelle;extracellular region part;extracellular vesicular exosome;integral to membrane;intracellular membrane-bounded organelle;intracellular organelle;intracellular organelle part;intracellular part;intrinsic to membrane;membrane;membrane part;membrane-bounded organelle;membrane-bounded vesicle;mitochondrial inne…	anatomical structure development;cellular metabolic process;cellular nitrogen compound metabolic process;cellular process;cellular respiration;developmental process;establishment of localization;generation of precursor metabolites and energy;growth;heterocycle metabolic process;ion transport;metabolic process;multicellular organismal process;nitrogen compound metabolic process;nucleobase-containi…	cell part;extracellular organelle;intracellular membrane-bounded organelle;intracellular organelle;membrane;mitochondrion;organelle;vesicle		EF-hand_7;Mito_carr	AACTGGA,MIR-145;ACATTCC,MIR-1,MIR-206;BHAT_ESR1_TARGETS_VIA_AKT1_UP;BOCHKIS_FOXA2_TARGETS;BURTON_ADIPOGENESIS_1;CAATGCA,MIR-33;chr9q34;CRX_DN.V1_UP;CRX_NRL_DN.V1_UP;GARGALOVIC_RESPONSE_TO_OXIDIZED_PHOSPHOLIPIDS_TURQUOISE_UP;GGGACCA,MIR-133A,MIR-133B;GRAESSMANN_APOPTOSIS_BY_DOXORUBICIN_UP;GSE10856_CTRL_VS_TNFRSF6B_IN_MACROPHAGE_DN;GSE11924_TH1_VS_TH17_CD4_TCELL_UP;GSE14769_UNSTIM_VS_40MIN_LPS_BMDM…	Alternativesplicing;Calcium;Completeproteome;Membrane;Metal-binding;Mitochondrion;Mitochondrioninnermembrane;Referenceproteome;Repeat;Transmembrane;Transmembranehelix;Transport		GO:0001654;GO:0002021;GO:0006091;GO:0006139;GO:0006163;GO:0006753;GO:0006807;GO:0006810;GO:0006811;GO:0006812;GO:0006816;GO:0007423;GO:0008152;GO:0009117;GO:0009141;GO:0009144;GO:0009150;GO:0009199;GO:0009205;GO:0009259;GO:0009605;GO:0009888;GO:0009987;GO:0009991;GO:0014823;GO:0015980;GO:0030001;GO:0031667;GO:0032094;GO:0032501;GO:0032502;GO:0034220;GO:0034641;GO:0035264;GO:0040007;GO:0042221;GO:…	GO:0005488;GO:0005509;GO:0043167;GO:0043169;GO:0046872	GO:0005739;GO:0005743;GO:0016020;GO:0016021;GO:0019866;GO:0031090;GO:0031224;GO:0031966;GO:0031982;GO:0031988;GO:0043226;GO:0043227;GO:0043229;GO:0043230;GO:0043231;GO:0044421;GO:0044422;GO:0044424;GO:0044425;GO:0044429;GO:0044444;GO:0044446;GO:0044464;GO:0065010;GO:0070062	GO:0006091;GO:0006139;GO:0006807;GO:0006810;GO:0006811;GO:0008152;GO:0009117;GO:0009605;GO:0009987;GO:0009991;GO:0032501;GO:0032502;GO:0034641;GO:0040007;GO:0042221;GO:0044237;GO:0044238;GO:0044281;GO:0045333;GO:0046483;GO:0048856;GO:0050896;GO:0051234;GO:0055085;GO:0055086	GO:0005739;GO:0016020;GO:0031982;GO:0043226;GO:0043229;GO:0043230;GO:0043231;GO:0044464	IPR002048;IPR002067;IPR002167;IPR011992;IPR018108;IPR023395	EF_hand_dom;EF-hand-dom_pair;Graves_DC;Mit_carrier;Mitochondrial_sb/sol_carrier;Mt_carrier_dom
A2AUM9	A2AUM9	Centrosomal protein of 152 kDa		Cep152		high	2533.81	2991.68	3495.13	3006.87	3006.57	3101.51	2043.4	2717.16	196530	8.27192e-16	9.7667e-16	1.14103e-15	9.81629e-16	9.8153e-16	1.01252e-15	6.67092e-16	8.87049e-16	0.246811	0.0520128	-0.774373	-0.158517	0.178567			cell cycle process;cell projection organization;cellular component organization;cellular component organization at cellular level;cellular component organization or biogenesis;cellular component organization or biogenesis at cellular level;cellular process;centriole replication;centrosome duplication;centrosome organization;microtubule organizing center organization;microtubule-based process;orga…	binding;enzyme binding;kinase binding;protein binding;protein kinase binding	cell part;centrosome;cytoplasm;cytoplasmic part;cytoskeletal part;intracellular membrane-bounded organelle;intracellular non-membrane-bounded organelle;intracellular organelle;intracellular organelle part;intracellular part;membrane-bounded organelle;microtubule organizing center;non-membrane-bounded organelle;nuclear part;nucleoplasm;nucleus;organelle;organelle part	cellular component organization;cellular process;microtubule organizing center organization;organelle organization	cell part;centrosome;cytoplasm;intracellular membrane-bounded organelle;intracellular non-membrane-bounded organelle;intracellular organelle;microtubule organizing center;nucleoplasm;nucleus;organelle			chr15q21;DODD_NASOPHARYNGEAL_CARCINOMA_DN;GARY_CD5_TARGETS_DN;GOBERT_OLIGODENDROCYTE_DIFFERENTIATION_UP;GRAESSMANN_APOPTOSIS_BY_DOXORUBICIN_DN;GRAESSMANN_RESPONSE_TO_MC_AND_DOXORUBICIN_DN;GSE11864_UNTREATED_VS_CSF1_PAM3CYS_IN_MAC_UP;GSE12366_GC_VS_MEMORY_BCELL_UP;GSE12366_GC_VS_NAIVE_BCELL_UP;GSE13229_IMM_VS_MATURE_NKCELL_DN;GSE14308_NAIVE_CD4_TCELL_VS_INDUCED_TREG_DN;GSE14308_TH2_VS_TH17_UP;GSE1…	Acetylation;Ciliumbiogenesis/degradation;Coiledcoil;Completeproteome;Cytoplasm;Cytoskeleton;Referenceproteome		GO:0006996;GO:0007017;GO:0007099;GO:0009987;GO:0016043;GO:0022402;GO:0030030;GO:0031023;GO:0051297;GO:0051298;GO:0071840;GO:0071841;GO:0071842	GO:0005488;GO:0005515;GO:0019899;GO:0019900;GO:0019901	GO:0005634;GO:0005654;GO:0005737;GO:0005813;GO:0005815;GO:0043226;GO:0043227;GO:0043228;GO:0043229;GO:0043231;GO:0043232;GO:0044422;GO:0044424;GO:0044428;GO:0044430;GO:0044444;GO:0044446;GO:0044464	GO:0006996;GO:0009987;GO:0016043;GO:0031023	GO:0005634;GO:0005654;GO:0005737;GO:0005813;GO:0005815;GO:0043226;GO:0043229;GO:0043231;GO:0043232;GO:0044464	IPR029598	Cep152
A2AVZ9;A2AVZ9-2	A2AVZ9	Solute carrier family 43 member 3		Slc43a3		medium	813.08	1611.79	5576.8	2667.22	2283.05	1302.08	3657.47	2414.2	56033	7.56799e-17	1.50022e-16	5.19077e-16	2.4826e-16	2.12502e-16	1.21195e-16	3.4043e-16	2.24709e-16	1.48949	-0.307846	-0.60859	0.191018	0.0979754			cellular process;establishment of localization;transmembrane transport;transport		cell part;integral to membrane;intrinsic to membrane;membrane part	cellular process;establishment of localization;transmembrane transport;transport	cell part		MFS_1	ADDYA_ERYTHROID_DIFFERENTIATION_BY_HEMIN;BOQUEST_STEM_CELL_CULTURED_VS_FRESH_UP;BOYLAN_MULTIPLE_MYELOMA_C_CLUSTER_UP;BUYTAERT_PHOTODYNAMIC_THERAPY_STRESS_DN;CAGCTG_V$AP4_Q5;CAIRO_HEPATOBLASTOMA_DN;CHICAS_RB1_TARGETS_SENESCENT;chr11q11;CHUNG_BLISTER_CYTOTOXICITY_UP;CTTTGA_V$LEF1_Q2;DAVICIONI_MOLECULAR_ARMS_VS_ERMS_DN;FARMER_BREAST_CANCER_BASAL_VS_LULMINAL;GARCIA_TARGETS_OF_FLI1_AND_DAX1_DN;GAUSSMA…	Alternativesplicing;Completeproteome;Glycoprotein;Membrane;Referenceproteome;Transmembrane;Transmembranehelix		GO:0006810;GO:0009987;GO:0051234;GO:0055085		GO:0016021;GO:0031224;GO:0044425;GO:0044464	GO:0006810;GO:0009987;GO:0051234;GO:0055085	GO:0044464	IPR011701;IPR020846;IPR027197	MFS;MFS_dom;SLC43A3
A2AWA9;A2AWA9-2;A2AWA9-3	A2AWA9;A2AWA9-2	Rab GTPase-activating protein 1		Rabgap1		high	13039.8	16824.6	19758.8	16541.1	27057.4	25072.1	22490.8	24873.4	120800	2.61662e-15	3.3761e-15	3.96489e-15	3.31921e-15	5.42946e-15	5.03107e-15	4.5131e-15	4.99121e-15	1.0531	0.575508	0.186838	0.605149	0.86325			biological regulation;cell cycle;cellular process;positive regulation of catalytic activity;positive regulation of GTPase activity;positive regulation of hydrolase activity;positive regulation of molecular function;regulation of biological process;regulation of catabolic process;regulation of catalytic activity;regulation of cellular catabolic process;regulation of cellular metabolic process;regu…	binding;enzyme activator activity;enzyme binding;enzyme regulator activity;GTPase activator activity;GTPase binding;GTPase regulator activity;nucleoside-triphosphatase regulator activity;protein binding;Rab GTPase binding;Ras GTPase binding;small GTPase binding	cell part;cytoplasmic part;cytoskeletal part;cytosol;intracellular organelle part;intracellular part;microtubule organizing center;organelle part	biological regulation;cell cycle;cellular process	cell part;cytosol;microtubule organizing center		DUF3694;PID;RabGAP-TBC	AACTTT_UNKNOWN;AAGCACT,MIR-520F;AGCACTT,MIR-93,MIR-302A,MIR-302B,MIR-302C,MIR-302D,MIR-372,MIR-373,MIR-520E,MIR-520A,MIR-526B,MIR-520B,MIR-520C,MIR-520D;BERTUCCI_MEDULLARY_VS_DUCTAL_BREAST_CANCER_DN;BLALOCK_ALZHEIMERS_DISEASE_UP;BOQUEST_STEM_CELL_CULTURED_VS_FRESH_UP;BOYAULT_LIVER_CANCER_SUBCLASS_G1_UP;BUYTAERT_PHOTODYNAMIC_THERAPY_STRESS_UP;CACGTG_V$MYC_Q2;CACTTTG,MIR-520G,MIR-520H;CAGTGTT,MIR-1…	Alternativesplicing;Cellcycle;Coiledcoil;Completeproteome;Cytoplasm;Cytoskeleton;GTPaseactivation;Phosphoprotein;Referenceproteome		GO:0006140;GO:0007049;GO:0009894;GO:0009987;GO:0019219;GO:0019222;GO:0030811;GO:0031323;GO:0031329;GO:0033121;GO:0033124;GO:0043085;GO:0043087;GO:0043547;GO:0044093;GO:0050789;GO:0050790;GO:0050794;GO:0051171;GO:0051336;GO:0051345;GO:0065007;GO:0065009;GO:0080090	GO:0005096;GO:0005488;GO:0005515;GO:0008047;GO:0017016;GO:0017137;GO:0019899;GO:0030234;GO:0030695;GO:0031267;GO:0051020;GO:0060589	GO:0005815;GO:0005829;GO:0044422;GO:0044424;GO:0044430;GO:0044444;GO:0044446;GO:0044464	GO:0007049;GO:0009987;GO:0065007	GO:0005815;GO:0005829;GO:0044464	IPR000195;IPR006020;IPR011993;IPR022164	Kinesin-like;PH_like_dom;PTB/PI_dom;Rab-GTPase-TBC_dom
A2AWL7;A2AWL7-3;A2AWL7-2;A2AWL7-4	A2AWL7;A2AWL7-3;A2AWL7-2	MAX gene-associated protein		Mga		high	2622.29	2634.38	3527.16	2927.94	4095.29	3561.96	2619.77	3425.67	328800	1.43224e-15	1.43885e-15	1.92646e-15	1.59918e-15	2.23676e-15	1.94547e-15	1.43087e-15	1.87103e-15	0.643138	0.435204	-0.429063	0.216426	0.238464			biosynthetic process;cellular biosynthetic process;cellular macromolecule biosynthetic process;cellular macromolecule metabolic process;cellular metabolic process;cellular nitrogen compound metabolic process;cellular process;macromolecule biosynthetic process;macromolecule metabolic process;metabolic process;nitrogen compound metabolic process;nucleic acid metabolic process;nucleobase-containing …	binding;DNA binding;nucleic acid binding;nucleic acid binding transcription factor activity;sequence-specific DNA binding transcription factor activity	cell part;cytoplasm;histone methyltransferase complex;intracellular organelle part;intracellular part;macromolecular complex;methyltransferase complex;MLL1 complex;nuclear part;nucleoplasm;nucleoplasm part;organelle part;protein complex;transcription factor complex	biosynthetic process;cellular metabolic process;cellular nitrogen compound metabolic process;cellular process;macromolecule metabolic process;metabolic process;nitrogen compound metabolic process;nucleobase-containing compound metabolic process;primary metabolic process;RNA metabolic process	cell part;cytoplasm;histone methyltransferase complex;macromolecular complex;nucleoplasm;protein complex;transcription factor complex		HLH;T-box	ACEVEDO_LIVER_CANCER_WITH_H3K27ME3_UP;BLALOCK_ALZHEIMERS_DISEASE_DN;BLALOCK_ALZHEIMERS_DISEASE_INCIPIENT_DN;BROWNE_HCMV_INFECTION_10HR_DN;chr15q15;CTIP_DN.V1_DN;ESC_V6.5_UP_EARLY.V1_UP;GABRIELY_MIR21_TARGETS;GRAESSMANN_APOPTOSIS_BY_DOXORUBICIN_DN;GRAESSMANN_RESPONSE_TO_MC_AND_DOXORUBICIN_DN;GSE11057_NAIVE_VS_EFF_MEMORY_CD4_TCELL_UP;GSE13411_NAIVE_BCELL_VS_PLASMA_CELL_UP;GSE15750_DAY6_VS_DAY10_TRA…	Alternativesplicing;Coiledcoil;Completeproteome;DNA-binding;Nucleus;Phosphoprotein;Referenceproteome;Repressor;Transcription;Transcriptionregulation		GO:0006139;GO:0006351;GO:0006807;GO:0008152;GO:0009058;GO:0009059;GO:0009987;GO:0016070;GO:0032774;GO:0034641;GO:0034645;GO:0043170;GO:0044237;GO:0044238;GO:0044249;GO:0044260;GO:0090304	GO:0001071;GO:0003676;GO:0003677;GO:0003700;GO:0005488	GO:0005654;GO:0005667;GO:0005737;GO:0032991;GO:0034708;GO:0035097;GO:0043234;GO:0044422;GO:0044424;GO:0044428;GO:0044446;GO:0044451;GO:0044464;GO:0071339	GO:0006139;GO:0006807;GO:0008152;GO:0009058;GO:0009987;GO:0016070;GO:0034641;GO:0043170;GO:0044237;GO:0044238	GO:0005654;GO:0005667;GO:0005737;GO:0032991;GO:0035097;GO:0043234;GO:0044464	IPR001699;IPR008967;IPR011598;IPR018186	bHLH_dom;p53-like_TF_DNA-bd;TF_T-box;TF_T-box_CS
A2AWT3;A2AWT3-2	A2AWT3;A2AWT3-2	Ataxin-7-like protein 3		Atxn7l3		medium	3700.22	4533.28	5051.03	4428.18	5047.19	10961.3	4934.77	6981.08	38594	2.3722e-16	2.90627e-16	3.23819e-16	2.83889e-16	3.23574e-16	7.02723e-16	3.16366e-16	4.47554e-16	0.447871	1.27379	-0.0335931	0.562688	0.555304			biological regulation;biosynthetic process;cellular biosynthetic process;cellular component organization;cellular component organization at cellular level;cellular component organization or biogenesis;cellular component organization or biogenesis at cellular level;cellular macromolecule biosynthetic process;cellular macromolecule metabolic process;cellular metabolic process;cellular nitrogen comp…	binding;cation binding;ion binding;ligand-dependent nuclear receptor transcription coactivator activity;metal ion binding;protein binding transcription factor activity;transcription coactivator activity;transcription cofactor activity;transcription factor binding transcription factor activity;transition metal ion binding;zinc ion binding	cell part;DUBm complex;histone acetyltransferase complex;intracellular organelle part;intracellular part;macromolecular complex;nuclear part;nucleoplasm part;organelle part;protein complex;SAGA complex;SAGA-type complex	biological regulation;biosynthetic process;cellular component organization;cellular metabolic process;cellular nitrogen compound metabolic process;cellular process;chromatin modification;chromatin organization;chromosome organization;histone modification;macromolecule metabolic process;macromolecule modification;metabolic process;nitrogen compound metabolic process;nucleobase-containing compound …	cell part;macromolecular complex;protein complex		SCA7;Sgf11	chr17q21;GCM_NF2;GCM_RAN;GRAESSMANN_APOPTOSIS_BY_DOXORUBICIN_DN;GRAESSMANN_RESPONSE_TO_MC_AND_DOXORUBICIN_DN;GSE11924_TFH_VS_TH1_CD4_TCELL_UP;GSE11924_TFH_VS_TH2_CD4_TCELL_UP;GSE15930_STIM_VS_STIM_AND_IFNAB_72H_CD8_T_CELL_UP;GSE15930_STIM_VS_STIM_AND_IL-12_72H_CD8_T_CELL_UP;GSE17721_0.5H_VS_8H_LPS_BMDM_DN;GSE17721_CPG_VS_GARDIQUIMOD_1H_BMDM_DN;GSE17721_CTRL_VS_LPS_8H_BMDM_DN;GSE17721_CTRL_VS_POLY…	Activator;Alternativesplicing;Chromatinregulator;Completeproteome;Metal-binding;Nucleus;Phosphoprotein;Referenceproteome;Transcription;Transcriptionregulation;Zinc;Zinc-finger		GO:0006139;GO:0006325;GO:0006351;GO:0006355;GO:0006464;GO:0006807;GO:0006996;GO:0008152;GO:0009058;GO:0009059;GO:0009889;GO:0009891;GO:0009893;GO:0009987;GO:0010468;GO:0010556;GO:0010557;GO:0010604;GO:0010628;GO:0016043;GO:0016070;GO:0016568;GO:0016569;GO:0016570;GO:0016578;GO:0016579;GO:0019219;GO:0019222;GO:0019538;GO:0031323;GO:0031325;GO:0031326;GO:0031328;GO:0032774;GO:0034641;GO:0034645;GO:…	GO:0000988;GO:0000989;GO:0003712;GO:0003713;GO:0005488;GO:0008270;GO:0030374;GO:0043167;GO:0043169;GO:0046872;GO:0046914	GO:0000123;GO:0000124;GO:0032991;GO:0043234;GO:0044422;GO:0044424;GO:0044428;GO:0044446;GO:0044451;GO:0044464;GO:0070461;GO:0071819	GO:0006139;GO:0006325;GO:0006464;GO:0006807;GO:0006996;GO:0008152;GO:0009058;GO:0009987;GO:0016043;GO:0016070;GO:0016568;GO:0016570;GO:0019538;GO:0034641;GO:0043170;GO:0043412;GO:0044237;GO:0044238;GO:0051276;GO:0065007;GO:0070647	GO:0032991;GO:0043234;GO:0044464	IPR013243;IPR013246	SAGA_su_Sgf11;SCA7_dom
A2BDX3	A2BDX3	Adenylyltransferase and sulfurtransferase MOCS3;Molybdopterin-synthase adenylyltransferase;Molybdopterin-synthase sulfurtransferase	Adenylyltransferase and sulfurtransferase MOCS3	Mocs3		high	31274.6	41818.6	44855.2	39316.1	32731.9	30075.4	28232.3	30346.5	49374	2.56503e-15	3.42982e-15	3.67887e-15	3.22458e-15	2.68456e-15	2.46668e-15	2.31551e-15	2.48892e-15	0.0657101	-0.47556	-0.667932	-0.359261	0.613478			aromatic compound biosynthetic process;biosynthetic process;cellular aromatic compound metabolic process;cellular biosynthetic process;cellular macromolecule metabolic process;cellular metabolic process;cellular nitrogen compound biosynthetic process;cellular nitrogen compound metabolic process;cellular process;cellular protein metabolic process;coenzyme biosynthetic process;coenzyme metabolic pr…	adenyl nucleotide binding;adenyl ribonucleotide binding;adenylyltransferase activity;ATP binding;binding;catalytic activity;cation binding;ion binding;metal ion binding;nucleotide binding;nucleotidyltransferase activity;protein adenylyltransferase activity;purine nucleotide binding;purine ribonucleoside triphosphate binding;purine ribonucleotide binding;ribonucleotide binding;small protein activa…	cell part;cytoplasmic part;cytosol;intracellular part	biosynthetic process;cellular aromatic compound metabolic process;cellular metabolic process;cellular nitrogen compound metabolic process;cellular process;cofactor metabolic process;heterocycle metabolic process;macromolecule metabolic process;macromolecule modification;metabolic process;nitrogen compound metabolic process;nucleobase-containing compound metabolic process;peptidyl-amino acid modif…	cell part;cytosol	Sulfur relay system	MoeZ_MoeB;Rhodanese;ThiF	BENPORATH_MYC_MAX_TARGETS;BROWNE_HCMV_INFECTION_48HR_DN;BROWNE_HCMV_INFECTION_4HR_DN;chr20q13;DANG_BOUND_BY_MYC;GGAANCGGAANY_UNKNOWN;GSE13411_NAIVE_VS_IGM_MEMORY_BCELL_DN;GSE14026_TH1_VS_TH17_UP;GSE17974_0H_VS_24H_IN_VITRO_ACT_CD4_TCELL_DN;GSE18148_CBFB_KO_VS_WT_TREG_UP;GSE20151_CTRL_VS_FUSOBACT_NUCLEATUM_NEUTROPHIL_UP;GSE32423_CTRL_VS_IL7_IL4_MEMORY_CD8_TCELL_DN;GSE3982_BASOPHIL_VS_EFF_MEMORY_CD…	ATP-binding;Completeproteome;Cytoplasm;Disulfidebond;Metal-binding;Molybdenumcofactorbiosynthesis;Multifunctionalenzyme;Nucleotide-binding;Referenceproteome;Transferase;tRNAprocessing;Zinc		GO:0002097;GO:0002098;GO:0002143;GO:0006139;GO:0006396;GO:0006399;GO:0006400;GO:0006464;GO:0006725;GO:0006732;GO:0006777;GO:0006807;GO:0008033;GO:0008152;GO:0009058;GO:0009108;GO:0009451;GO:0009987;GO:0016070;GO:0018117;GO:0018130;GO:0018175;GO:0018192;GO:0018193;GO:0018198;GO:0018307;GO:0019438;GO:0019538;GO:0019720;GO:0032324;GO:0032446;GO:0032447;GO:0034227;GO:0034470;GO:0034641;GO:0034660;GO:…	GO:0000166;GO:0003824;GO:0004792;GO:0005488;GO:0005524;GO:0008641;GO:0016740;GO:0016772;GO:0016779;GO:0016782;GO:0016783;GO:0017076;GO:0030554;GO:0032553;GO:0032555;GO:0032559;GO:0035639;GO:0042292;GO:0043167;GO:0043169;GO:0046872;GO:0070566;GO:0070733	GO:0005829;GO:0044424;GO:0044444;GO:0044464	GO:0006139;GO:0006396;GO:0006399;GO:0006464;GO:0006725;GO:0006807;GO:0008033;GO:0008152;GO:0009058;GO:0009451;GO:0009987;GO:0016070;GO:0018193;GO:0019538;GO:0034641;GO:0043170;GO:0043412;GO:0044237;GO:0044238;GO:0046483;GO:0051186;GO:0051189;GO:0070647	GO:0005829;GO:0044464	IPR000594;IPR001763;IPR007901;IPR009036;IPR016040;IPR028885	MOCS3/Uba4;MoeZ_MoeB;Molybdenum_cofac_synth_MoeB;NAD(P)-bd_dom;Rhodanese-like_dom;ThiF_NAD_FAD-bd	ko04122
A2BE28-2;A2BE28	A2BE28-2;A2BE28	Ribosomal biogenesis protein LAS1L		Las1l		high	34608.4	33950.1	38777.6	35778.7	39689.7	33838.7	17826.1	30451.5	87577	5.03472e-15	4.93894e-15	5.64123e-15	5.20497e-15	5.77392e-15	4.92274e-15	2.59328e-15	4.42998e-15	0.197639	-0.00474087	-1.12123	-0.309445	0.276348			cellular macromolecule metabolic process;cellular metabolic process;cellular nitrogen compound metabolic process;cellular process;macromolecule metabolic process;metabolic process;ncRNA metabolic process;ncRNA processing;nitrogen compound metabolic process;nucleic acid metabolic process;nucleobase-containing compound metabolic process;primary metabolic process;RNA metabolic process;RNA processing…		cell part;cytoplasm;cytoplasmic part;cytoskeletal part;histone methyltransferase complex;intracellular non-membrane-bounded organelle;intracellular organelle;intracellular organelle part;intracellular part;macromolecular complex;membrane;methyltransferase complex;microtubule organizing center;MLL1 complex;non-membrane-bounded organelle;nuclear part;nucleolus;nucleoplasm;nucleoplasm part;organelle…	cellular metabolic process;cellular nitrogen compound metabolic process;cellular process;macromolecule metabolic process;metabolic process;nitrogen compound metabolic process;nucleobase-containing compound metabolic process;primary metabolic process;RNA metabolic process;RNA processing;rRNA processing	cell part;cytoplasm;histone methyltransferase complex;intracellular non-membrane-bounded organelle;intracellular organelle;macromolecular complex;membrane;microtubule organizing center;nucleolus;nucleoplasm;organelle;protein complex		Las1	ACAACCT,MIR-453;ACOSTA_PROLIFERATION_INDEPENDENT_MYC_TARGETS_UP;ATF2_S_UP.V1_UP;ATF2_UP.V1_UP;BRUINS_UVC_RESPONSE_VIA_TP53_GROUP_A;CAGGTA_V$AREB6_01;chrxq12;GENTILE_UV_LOW_DOSE_DN;GNF2_ELAC2;GNF2_KPNB1;GNF2_MCM5;GNF2_SMC1L1;GSE10325_LUPUS_BCELL_VS_LUPUS_MYELOID_UP;GSE11057_NAIVE_CD4_VS_PBMC_CD4_TCELL_UP;GSE11864_CSF1_PAM3CYS_VS_CSF1_IFNG_PAM3CYS_IN_MAC_UP;GSE13306_RA_VS_UNTREATED_TREG_UP;GSE14308…	Alternativesplicing;Completeproteome;Cytoplasm;Nucleus;Phosphoprotein;Referenceproteome;rRNAprocessing		GO:0006139;GO:0006364;GO:0006396;GO:0006807;GO:0008152;GO:0009987;GO:0016070;GO:0016072;GO:0034470;GO:0034641;GO:0034660;GO:0043170;GO:0044237;GO:0044238;GO:0044260;GO:0090304		GO:0005654;GO:0005730;GO:0005737;GO:0005815;GO:0016020;GO:0032991;GO:0034708;GO:0035097;GO:0043226;GO:0043228;GO:0043229;GO:0043232;GO:0043234;GO:0044422;GO:0044424;GO:0044428;GO:0044430;GO:0044444;GO:0044446;GO:0044451;GO:0044464;GO:0071339	GO:0006139;GO:0006364;GO:0006396;GO:0006807;GO:0008152;GO:0009987;GO:0016070;GO:0034641;GO:0043170;GO:0044237;GO:0044238	GO:0005654;GO:0005730;GO:0005737;GO:0005815;GO:0016020;GO:0032991;GO:0035097;GO:0043226;GO:0043229;GO:0043232;GO:0043234;GO:0044464	IPR007174	Las1
A2BH40;A2BH40-3	A2BH40;A2BH40-3	AT-rich interactive domain-containing protein 1A		Arid1a		high	26284.7	27972	30801.2	28352.6	34517.1	32817.6	22888.4	30074.4	242090	1.05702e-14	1.12487e-14	1.23865e-14	1.14018e-14	1.38808e-14	1.31974e-14	9.20442e-15	1.20942e-14	0.393092	0.230487	-0.428368	0.06507	0.0862961			anatomical structure development;anatomical structure formation involved in morphogenesis;androgen receptor signaling pathway;ATP-dependent chromatin remodeling;biological regulation;biosynthetic process;blood vessel development;cardiac cell differentiation;cardiac chamber development;cardiac muscle cell differentiation;cell differentiation;cellular biosynthetic process;cellular component disasse…	binding;DNA binding;ligand-dependent nuclear receptor binding;nucleic acid binding;protein binding;receptor binding	cell part;chromatin;chromatin remodeling complex;chromosomal part;intracellular organelle part;intracellular part;macromolecular complex;nBAF complex;npBAF complex;nuclear chromatin;nuclear chromosome part;nuclear part;nucleoplasm;organelle part;protein complex;SWI/SNF complex;SWI/SNF-type complex	anatomical structure development;anatomical structure formation involved in morphogenesis;biological regulation;biosynthetic process;cell differentiation;cellular component disassembly;cellular component organization;cellular metabolic process;cellular nitrogen compound metabolic process;cellular process;chromatin modification;chromatin organization;chromosome organization;developmental process;m…	cell part;chromatin remodeling complex;macromolecular complex;nucleoplasm;protein complex		ARID;DUF3518	AAAYRNCTG_UNKNOWN;AACTTT_UNKNOWN;ACACTGG,MIR-199A,MIR-199B;ACCAAAG,MIR-9;AGCTCCT,MIR-28;AGGGCAG,MIR-18A;ANDROGEN_RECEPTOR_SIGNALING_PATHWAY;ATAAGCT,MIR-21;ATACTGT,MIR-144;ATGTACA,MIR-493;ATGTAGC,MIR-221,MIR-222;BENPORATH_EED_TARGETS;BIOPOLYMER_METABOLIC_PROCESS;BLALOCK_ALZHEIMERS_DISEASE_INCIPIENT_UP;BLALOCK_ALZHEIMERS_DISEASE_UP;BRUINS_UVC_RESPONSE_EARLY_LATE;BURTON_ADIPOGENESIS_12;BYSTRYKH_HEMA…	Acetylation;Alternativesplicing;Chromatinregulator;Completeproteome;DNA-binding;Neurogenesis;Nucleus;Phosphoprotein;Referenceproteome;Transcription;Transcriptionregulation		GO:0000122;GO:0001568;GO:0001843;GO:0003205;GO:0003408;GO:0006139;GO:0006325;GO:0006337;GO:0006338;GO:0006344;GO:0006351;GO:0006355;GO:0006357;GO:0006807;GO:0006996;GO:0007165;GO:0008152;GO:0009058;GO:0009059;GO:0009889;GO:0009890;GO:0009891;GO:0009892;GO:0009893;GO:0009987;GO:0010468;GO:0010556;GO:0010557;GO:0010558;GO:0010604;GO:0010605;GO:0010628;GO:0010629;GO:0016043;GO:0016070;GO:0016568;GO:…	GO:0003676;GO:0003677;GO:0005102;GO:0005488;GO:0005515;GO:0016922	GO:0000785;GO:0000790;GO:0005654;GO:0016514;GO:0016585;GO:0032991;GO:0043234;GO:0044422;GO:0044424;GO:0044427;GO:0044428;GO:0044446;GO:0044454;GO:0044464;GO:0070603;GO:0071564;GO:0071565	GO:0006139;GO:0006325;GO:0006807;GO:0006996;GO:0007165;GO:0008152;GO:0009058;GO:0009987;GO:0016043;GO:0016070;GO:0016568;GO:0022411;GO:0030154;GO:0032502;GO:0034641;GO:0043170;GO:0044237;GO:0044238;GO:0048646;GO:0048856;GO:0050896;GO:0051276;GO:0065007	GO:0005654;GO:0016585;GO:0032991;GO:0043234;GO:0044464	IPR001606;IPR016024;IPR021906;IPR030094	ARID_dom;ARM-type_fold;BAF250/Osa;BAF250a
A2BH40-4;A2BH40-2	A2BH40-4;A2BH40-2	AT-rich interactive domain-containing protein 1A		Arid1a		low	548.411	432.531	2409.39	1130.11	1472.57	516.456	1279.32	1089.45	206400	1.88027e-16	1.48296e-16	8.26078e-16	3.87467e-16	5.0488e-16	1.77071e-16	4.38624e-16	3.73525e-16	1.425	0.255842	-0.913294	0.255851	0.130112			anatomical structure development;anatomical structure formation involved in morphogenesis;androgen receptor signaling pathway;ATP-dependent chromatin remodeling;biological regulation;biosynthetic process;blood vessel development;cardiac cell differentiation;cardiac chamber development;cardiac muscle cell differentiation;cell differentiation;cellular biosynthetic process;cellular component disasse…	binding;DNA binding;ligand-dependent nuclear receptor binding;nucleic acid binding;protein binding;receptor binding	cell part;chromatin;chromatin remodeling complex;chromosomal part;intracellular organelle part;intracellular part;macromolecular complex;nBAF complex;npBAF complex;nuclear chromatin;nuclear chromosome part;nuclear part;nucleoplasm;organelle part;protein complex;SWI/SNF complex;SWI/SNF-type complex	anatomical structure development;anatomical structure formation involved in morphogenesis;biological regulation;biosynthetic process;cell differentiation;cellular component disassembly;cellular component organization;cellular metabolic process;cellular nitrogen compound metabolic process;cellular process;chromatin modification;chromatin organization;chromosome organization;developmental process;m…	cell part;chromatin remodeling complex;macromolecular complex;nucleoplasm;protein complex		ARID;DUF3518	AAAYRNCTG_UNKNOWN;AACTTT_UNKNOWN;ACACTGG,MIR-199A,MIR-199B;ACCAAAG,MIR-9;AGCTCCT,MIR-28;AGGGCAG,MIR-18A;ANDROGEN_RECEPTOR_SIGNALING_PATHWAY;ATAAGCT,MIR-21;ATACTGT,MIR-144;ATGTACA,MIR-493;ATGTAGC,MIR-221,MIR-222;BENPORATH_EED_TARGETS;BIOPOLYMER_METABOLIC_PROCESS;BLALOCK_ALZHEIMERS_DISEASE_INCIPIENT_UP;BLALOCK_ALZHEIMERS_DISEASE_UP;BRUINS_UVC_RESPONSE_EARLY_LATE;BURTON_ADIPOGENESIS_12;BYSTRYKH_HEMA…	Acetylation;Alternativesplicing;Chromatinregulator;Completeproteome;DNA-binding;Neurogenesis;Nucleus;Phosphoprotein;Referenceproteome;Transcription;Transcriptionregulation		GO:0000122;GO:0001568;GO:0001843;GO:0003205;GO:0003408;GO:0006139;GO:0006325;GO:0006337;GO:0006338;GO:0006344;GO:0006351;GO:0006355;GO:0006357;GO:0006807;GO:0006996;GO:0007165;GO:0008152;GO:0009058;GO:0009059;GO:0009889;GO:0009890;GO:0009891;GO:0009892;GO:0009893;GO:0009987;GO:0010468;GO:0010556;GO:0010557;GO:0010558;GO:0010604;GO:0010605;GO:0010628;GO:0010629;GO:0016043;GO:0016070;GO:0016568;GO:…	GO:0003676;GO:0003677;GO:0005102;GO:0005488;GO:0005515;GO:0016922	GO:0000785;GO:0000790;GO:0005654;GO:0016514;GO:0016585;GO:0032991;GO:0043234;GO:0044422;GO:0044424;GO:0044427;GO:0044428;GO:0044446;GO:0044454;GO:0044464;GO:0070603;GO:0071564;GO:0071565	GO:0006139;GO:0006325;GO:0006807;GO:0006996;GO:0007165;GO:0008152;GO:0009058;GO:0009987;GO:0016043;GO:0016070;GO:0016568;GO:0022411;GO:0030154;GO:0032502;GO:0034641;GO:0043170;GO:0044237;GO:0044238;GO:0048646;GO:0048856;GO:0050896;GO:0051276;GO:0065007	GO:0005654;GO:0016585;GO:0032991;GO:0043234;GO:0044464	IPR001606;IPR016024;IPR021906;IPR030094	ARID_dom;ARM-type_fold;BAF250/Osa;BAF250a
A2CG63;A2CG63-2	A2CG63;A2CG63-2	AT-rich interactive domain-containing protein 4B		Arid4b		high	5338.17	7266.18	7920.54	6841.63	5302.79	6922.77	4528.09	5584.55	147640	1.30918e-15	1.78202e-15	1.94251e-15	1.6779e-15	1.3005e-15	1.6978e-15	1.11051e-15	1.36961e-15	-0.00959573	-0.0698464	-0.806696	-0.295379	0.433914			biological regulation;biosynthetic process;cellular biosynthetic process;cellular component organization;cellular component organization at cellular level;cellular component organization or biogenesis;cellular component organization or biogenesis at cellular level;cellular macromolecule biosynthetic process;cellular macromolecule metabolic process;cellular metabolic process;cellular nitrogen comp…	binding;DNA binding;nucleic acid binding;regulatory region DNA binding;regulatory region nucleic acid binding;transcription regulatory region DNA binding	cell part;intracellular membrane-bounded organelle;intracellular organelle;intracellular part;membrane-bounded organelle;nucleus;organelle	biological regulation;biosynthetic process;cellular component organization;cellular metabolic process;cellular nitrogen compound metabolic process;cellular process;chromatin modification;chromatin organization;chromosome organization;histone modification;macromolecule metabolic process;macromolecule modification;metabolic process;multicellular organismal process;nitrogen compound metabolic proces…	cell part;intracellular membrane-bounded organelle;intracellular organelle;nucleus;organelle		ARID;RBB1NT;Tudor-knot	AAGCAAT,MIR-137;AAGCACA,MIR-218;AAGCACT,MIR-520F;ACTGCCT,MIR-34B;ACTTTAT,MIR-142-5P;AGCACTT,MIR-93,MIR-302A,MIR-302B,MIR-302C,MIR-302D,MIR-372,MIR-373,MIR-520E,MIR-520A,MIR-526B,MIR-520B,MIR-520C,MIR-520D;AGGGCCA,MIR-328;ATGTTTC,MIR-494;BENPORATH_SOX2_TARGETS;BLALOCK_ALZHEIMERS_DISEASE_UP;BUYTAERT_PHOTODYNAMIC_THERAPY_STRESS_UP;CACTGCC,MIR-34A,MIR-34C,MIR-449;CACTGTG,MIR-128A,MIR-128B;CACTTTG,MIR…	Alternativesplicing;Coiledcoil;Completeproteome;DNA-binding;Nucleus;Phosphoprotein;Referenceproteome;Transcription;Transcriptionregulation		GO:0006139;GO:0006325;GO:0006349;GO:0006351;GO:0006355;GO:0006357;GO:0006464;GO:0006479;GO:0006730;GO:0006807;GO:0006996;GO:0007276;GO:0007283;GO:0008152;GO:0008213;GO:0009058;GO:0009059;GO:0009889;GO:0009891;GO:0009893;GO:0009987;GO:0010468;GO:0010556;GO:0010557;GO:0010604;GO:0010628;GO:0016043;GO:0016070;GO:0016568;GO:0016569;GO:0016570;GO:0016571;GO:0018022;GO:0018023;GO:0018193;GO:0018205;GO:…	GO:0000975;GO:0001067;GO:0003676;GO:0003677;GO:0005488;GO:0044212	GO:0005634;GO:0043226;GO:0043227;GO:0043229;GO:0043231;GO:0044424;GO:0044464	GO:0006139;GO:0006325;GO:0006464;GO:0006730;GO:0006807;GO:0006996;GO:0008152;GO:0008213;GO:0009058;GO:0009987;GO:0016043;GO:0016070;GO:0016568;GO:0016570;GO:0018193;GO:0019538;GO:0032501;GO:0034641;GO:0040029;GO:0043170;GO:0043412;GO:0044237;GO:0044238;GO:0044281;GO:0051276;GO:0065007	GO:0005634;GO:0043226;GO:0043229;GO:0043231;GO:0044464	IPR000953;IPR001606;IPR002999;IPR012603;IPR016197;IPR025995;IPR028853	ARID_dom;ARID4B;Chromo/shadow_dom;Chromodomain-like;RBB1NT;Tudor;Tudor-knot
A2RSJ4	A2RSJ4	UHRF1-binding protein 1-like		Uhrf1bp1l		high	4491.79	6224.84	5355.43	5357.35	7158.06	7956.77	3275.65	6130.16	161940	1.20831e-15	1.6745e-15	1.44063e-15	1.44115e-15	1.92554e-15	2.1404e-15	8.81162e-16	1.64903e-15	0.672278	0.354145	-0.70922	0.105734	0.0841749									Chorein_N	AAGTCCA,MIR-422B,MIR-422A;chr12q23;ESC_J1_UP_EARLY.V1_DN;GSE10094_LCMV_VS_LISTERIA_IND_EFF_CD4_TCELL_UP;GSE13738_RESTING_VS_BYSTANDER_ACTIVATED_CD4_TCELL_DN;GSE13738_RESTING_VS_TCR_ACTIVATED_CD4_TCELL_DN;GSE14350_IL2RB_KO_VS_WT_TEFF_UP;GSE14769_40MIN_VS_360MIN_LPS_BMDM_UP;GSE17580_TREG_VS_TEFF_DN;GSE17721_POLYIC_VS_CPG_2H_BMDM_UP;GSE17721_POLYIC_VS_CPG_6H_BMDM_UP;GSE17721_POLYIC_VS_GARDIQUIMOD_12…	Coiledcoil;Completeproteome;Phosphoprotein;Referenceproteome							IPR026728;IPR026854	UHRF1BP1_like;VPS13A_N
A2RSX7;A2RSX7-2	A2RSX7	tRNA wybutosine-synthesizing protein 5		Tyw5		medium	9514.68	10894.3	11610.3	10673.1	13587.1	7996.85	9707.76	10430.6	36632	5.78973e-16	6.62922e-16	7.06494e-16	6.49463e-16	8.26779e-16	4.86612e-16	5.90722e-16	6.34704e-16	0.514006	-0.446067	-0.258198	-0.0634196	0.0710449			cellular macromolecule metabolic process;cellular metabolic process;cellular nitrogen compound metabolic process;cellular process;guanosine metabolic process;heterocycle metabolic process;macromolecule metabolic process;macromolecule modification;metabolic process;ncRNA metabolic process;ncRNA processing;nitrogen compound metabolic process;nucleic acid metabolic process;nucleobase-containing comp…	binding;catalytic activity;cation binding;identical protein binding;ion binding;iron ion binding;metal ion binding;nucleic acid binding;oxidoreductase activity;oxidoreductase activity, acting on paired donors, with incorporation or reduction of molecular oxygen;oxidoreductase activity, acting on paired donors, with incorporation or reduction of molecular oxygen, 2-oxoglutarate as one donor, and i…		cellular metabolic process;cellular nitrogen compound metabolic process;cellular process;heterocycle metabolic process;macromolecule metabolic process;macromolecule modification;metabolic process;nitrogen compound metabolic process;nucleobase-containing compound metabolic process;nucleobase-containing small molecule metabolic process;nucleoside metabolic process;primary metabolic process;RNA meta…				ATAGGAA,MIR-202;chr2q33;GINESTIER_BREAST_CANCER_20Q13_AMPLIFICATION_DN;GINESTIER_BREAST_CANCER_ZNF217_AMPLIFIED_DN;GSE11057_EFF_MEM_VS_CENT_MEM_CD4_TCELL_UP;GSE14000_UNSTIM_VS_4H_LPS_DC_DN;GSE15750_WT_VS_TRAF6KO_DAY10_EFF_CD8_TCELL_UP;GSE17721_CTRL_VS_LPS_2H_BMDM_DN;GSE17721_CTRL_VS_POLYIC_12H_BMDM_DN;GSE17974_IL4_AND_ANTI_IL12_VS_UNTREATED_1H_ACT_CD4_TCELL_UP;GSE26928_NAIVE_VS_CENT_MEMORY_CD4_TC…	Alternativesplicing;Completeproteome;Dioxygenase;Iron;Metal-binding;Oxidoreductase;Referenceproteome;tRNAprocessing		GO:0006139;GO:0006396;GO:0006399;GO:0006400;GO:0006807;GO:0008033;GO:0008152;GO:0008617;GO:0009116;GO:0009119;GO:0009451;GO:0009987;GO:0016070;GO:0031590;GO:0031591;GO:0034470;GO:0034641;GO:0034660;GO:0042278;GO:0043170;GO:0043412;GO:0044237;GO:0044238;GO:0044260;GO:0044281;GO:0046128;GO:0046483;GO:0055086;GO:0072521;GO:0090304	GO:0000049;GO:0003676;GO:0003723;GO:0003824;GO:0005488;GO:0005506;GO:0005515;GO:0016491;GO:0016705;GO:0016706;GO:0042802;GO:0042803;GO:0043167;GO:0043169;GO:0046872;GO:0046914;GO:0046983		GO:0006139;GO:0006396;GO:0006399;GO:0006807;GO:0008033;GO:0008152;GO:0009116;GO:0009451;GO:0009987;GO:0016070;GO:0034641;GO:0043170;GO:0043412;GO:0044237;GO:0044238;GO:0044281;GO:0046483;GO:0055086		IPR003347;IPR029612	JmjC_dom;TYW5
A2RSY1-2;A2RSY1;A2RSY1-3	A2RSY1-2;A2RSY1;A2RSY1-3	KAT8 regulatory NSL complex subunit 3		Kansl3		high	13454.5	8640.02	7680.7	9925.07	72736.6	77302.4	1.3771e+06	509047	93278	2.08473e-15	1.33874e-15	1.1901e-15	1.53786e-15	1.12703e-14	1.19778e-14	2.13378e-13	7.88753e-14	2.43459	3.16141	7.48618	4.36073	0.959984			cellular component organization;cellular component organization at cellular level;cellular component organization or biogenesis;cellular component organization or biogenesis at cellular level;cellular macromolecule metabolic process;cellular metabolic process;cellular process;cellular protein metabolic process;chromatin modification;chromatin organization;chromosome organization;covalent chromati…	acetyltransferase activity;catalytic activity;H4 histone acetyltransferase activity;histone acetyltransferase activity;histone acetyltransferase activity (H4-K16 specific);histone acetyltransferase activity (H4-K5 specific);histone acetyltransferase activity (H4-K8 specific);lysine N-acetyltransferase activity;N-acetyltransferase activity;N-acyltransferase activity;transferase activity;transferas…	cell part;histone acetyltransferase complex;intracellular membrane-bounded organelle;intracellular non-membrane-bounded organelle;intracellular organelle;intracellular organelle part;intracellular part;macromolecular complex;membrane-bounded organelle;non-membrane-bounded organelle;nuclear part;nucleolus;nucleoplasm;nucleoplasm part;nucleus;organelle;organelle part;protein complex	cellular component organization;cellular metabolic process;cellular process;chromatin modification;chromatin organization;chromosome organization;histone modification;macromolecule metabolic process;macromolecule modification;metabolic process;organelle organization;peptidyl-amino acid modification;primary metabolic process;protein acylation;protein metabolic process;protein modification process	cell part;intracellular membrane-bounded organelle;intracellular non-membrane-bounded organelle;intracellular organelle;macromolecular complex;nucleolus;nucleoplasm;nucleus;organelle;protein complex		Abhydrolase_5		Alternativesplicing;Chromatinregulator;Completeproteome;Nucleus;Phosphoprotein;Referenceproteome		GO:0006325;GO:0006464;GO:0006473;GO:0006475;GO:0006996;GO:0008152;GO:0009987;GO:0016043;GO:0016568;GO:0016569;GO:0016570;GO:0016573;GO:0018193;GO:0018205;GO:0018393;GO:0018394;GO:0019538;GO:0043170;GO:0043412;GO:0043543;GO:0043967;GO:0043981;GO:0043982;GO:0043984;GO:0044237;GO:0044238;GO:0044260;GO:0044267;GO:0051276;GO:0071840;GO:0071841;GO:0071842	GO:0003824;GO:0004402;GO:0004468;GO:0008080;GO:0010485;GO:0016407;GO:0016410;GO:0016740;GO:0016746;GO:0016747;GO:0043995;GO:0043996;GO:0046972	GO:0000123;GO:0005634;GO:0005654;GO:0005730;GO:0032991;GO:0043226;GO:0043227;GO:0043228;GO:0043229;GO:0043231;GO:0043232;GO:0043234;GO:0044422;GO:0044424;GO:0044428;GO:0044446;GO:0044451;GO:0044464	GO:0006325;GO:0006464;GO:0006996;GO:0008152;GO:0009987;GO:0016043;GO:0016568;GO:0016570;GO:0018193;GO:0019538;GO:0043170;GO:0043412;GO:0043543;GO:0044237;GO:0044238;GO:0051276	GO:0005634;GO:0005654;GO:0005730;GO:0032991;GO:0043226;GO:0043229;GO:0043231;GO:0043232;GO:0043234;GO:0044464	IPR026555;IPR029058;IPR029059	AB_hydrolase;AB_hydrolase_5;NSL3/Tex30
A2RSY6;A2RSY6-2;A2RSY6-3;A2RSY6-4	A2RSY6;A2RSY6-2	TRMT1-like protein		Trmt1l		high	44763.5	54825.8	55379.9	51656.4	72010.1	71075.5	43943.4	62343	80860	6.01259e-15	7.36414e-15	7.43857e-15	6.93843e-15	9.67233e-15	9.54679e-15	5.90244e-15	8.37385e-15	0.685877	0.374498	-0.333714	0.24222	0.295618			adult behavior;adult locomotory behavior;behavior;cellular macromolecule metabolic process;cellular metabolic process;cellular nitrogen compound metabolic process;cellular process;locomotory behavior;macromolecule metabolic process;metabolic process;multicellular organismal process;ncRNA metabolic process;ncRNA processing;nitrogen compound metabolic process;nucleic acid metabolic process;nucleoba…	binding;catalytic activity;cation binding;ion binding;metal ion binding;methyltransferase activity;nucleic acid binding;RNA binding;transferase activity;transferase activity, transferring one-carbon groups;tRNA binding		behavior;cellular metabolic process;cellular nitrogen compound metabolic process;cellular process;macromolecule metabolic process;metabolic process;multicellular organismal process;nitrogen compound metabolic process;nucleobase-containing compound metabolic process;primary metabolic process;response to stimulus;RNA metabolic process;RNA processing;tRNA metabolic process;tRNA processing			TRM	ACEVEDO_LIVER_CANCER_UP;ACEVEDO_LIVER_TUMOR_VS_NORMAL_ADJACENT_TISSUE_UP;ACTAYRNNNCCCR_UNKNOWN;BLALOCK_ALZHEIMERS_DISEASE_INCIPIENT_UP;BLALOCK_ALZHEIMERS_DISEASE_UP;chr1q25;CTTTGA_V$LEF1_Q2;ESC_J1_UP_LATE.V1_DN;ESC_V6.5_UP_LATE.V1_DN;FARMER_BREAST_CANCER_APOCRINE_VS_LUMINAL;FOSTER_KDM1A_TARGETS_DN;GGGAGGRR_V$MAZ_Q6;GRAESSMANN_APOPTOSIS_BY_DOXORUBICIN_DN;GRAESSMANN_RESPONSE_TO_MC_AND_DOXORUBICIN_D…	Alternativesplicing;Behavior;Completeproteome;Metal-binding;Methyltransferase;Phosphoprotein;Referenceproteome;RNA-binding;S-adenosyl-L-methionine;Transferase;tRNA-binding;tRNAprocessing;Zinc;Zinc-finger		GO:0006139;GO:0006396;GO:0006399;GO:0006807;GO:0007610;GO:0007626;GO:0008033;GO:0008152;GO:0008344;GO:0009987;GO:0016070;GO:0030534;GO:0032501;GO:0034470;GO:0034641;GO:0034660;GO:0043170;GO:0044237;GO:0044238;GO:0044260;GO:0050896;GO:0090304	GO:0000049;GO:0003676;GO:0003723;GO:0003824;GO:0005488;GO:0008168;GO:0016740;GO:0016741;GO:0043167;GO:0043169;GO:0046872		GO:0006139;GO:0006396;GO:0006399;GO:0006807;GO:0007610;GO:0008033;GO:0008152;GO:0009987;GO:0016070;GO:0032501;GO:0034641;GO:0043170;GO:0044237;GO:0044238;GO:0050896		IPR002905;IPR007087;IPR015880;IPR029063	SAM-dependent_MTases;Trm1;Znf_C2H2;Znf_C2H2-like
A2RT67	A2RT67	DENN domain-containing protein 3		Dennd3		high	804.425	727.489	1937.56	1156.49	2706.8	878.357	1564.55	1716.57	143890	1.92274e-16	1.73884e-16	4.63115e-16	2.76424e-16	6.46979e-16	2.09945e-16	3.73959e-16	4.10294e-16	1.75056	0.271882	-0.308493	0.571315	0.347075			biological regulation;catabolic process;cellular catabolic process;cellular macromolecule catabolic process;cellular macromolecule metabolic process;cellular metabolic process;cellular process;cellular protein catabolic process;cellular protein metabolic process;endosome to lysosome transport;endosome transport;establishment of localization;establishment of localization in cell;intracellular tran…	enzyme regulator activity;GTPase regulator activity;guanyl-nucleotide exchange factor activity;nucleoside-triphosphatase regulator activity;Rab guanyl-nucleotide exchange factor activity;Ras guanyl-nucleotide exchange factor activity;small GTPase regulator activity		biological regulation;catabolic process;cellular metabolic process;cellular process;endosome transport;establishment of localization;macromolecule metabolic process;metabolic process;primary metabolic process;protein catabolic process;protein metabolic process;transport;vacuolar transport;vesicle-mediated transport			dDENN;DENN;WD40	ACEVEDO_METHYLATED_IN_LIVER_CANCER_DN;BENPORATH_EED_TARGETS;BORCZUK_MALIGNANT_MESOTHELIOMA_DN;BROWNE_HCMV_INFECTION_12HR_DN;BROWNE_HCMV_INFECTION_14HR_DN;BROWNE_HCMV_INFECTION_18HR_DN;CAGGTG_V$E12_Q6;chr8q24;GSE10325_CD4_TCELL_VS_BCELL_DN;GSE10325_CD4_TCELL_VS_MYELOID_DN;GSE10325_LUPUS_CD4_TCELL_VS_LUPUS_BCELL_DN;GSE11057_NAIVE_CD4_VS_PBMC_CD4_TCELL_DN;GSE12366_PLASMA_CELL_VS_MEMORY_BCELL_DN;GSE1…	Completeproteome;Guanine-nucleotidereleasingfactor;Referenceproteome;Repeat;WDrepeat		GO:0006140;GO:0006810;GO:0007034;GO:0007041;GO:0008152;GO:0008333;GO:0009056;GO:0009057;GO:0009894;GO:0009987;GO:0016192;GO:0016197;GO:0019219;GO:0019222;GO:0019538;GO:0030163;GO:0030811;GO:0031323;GO:0031329;GO:0033121;GO:0033124;GO:0043085;GO:0043087;GO:0043170;GO:0043547;GO:0044093;GO:0044237;GO:0044238;GO:0044248;GO:0044257;GO:0044260;GO:0044265;GO:0044267;GO:0046907;GO:0050789;GO:0050790;GO:…	GO:0005083;GO:0005085;GO:0005088;GO:0017112;GO:0030234;GO:0030695;GO:0060589		GO:0006810;GO:0007034;GO:0008152;GO:0009056;GO:0009987;GO:0016192;GO:0016197;GO:0019538;GO:0030163;GO:0043170;GO:0044237;GO:0044238;GO:0051234;GO:0065007		IPR001194;IPR001680;IPR005112;IPR005113;IPR015943;IPR017986;IPR019775	dDENN_dom;DENN_dom;uDENN_dom;WD40/YVTN_repeat-like_dom;WD40_repeat;WD40_repeat_CS;WD40_repeat_dom
A2RTL5	A2RTL5	Arginine/serine-rich coiled-coil protein 2		Rsrc2		medium	16769.8	16460.1	33389.5	22206.5	25183.7	18741.2	25651.9	23192.2	43876	1.22224e-15	1.19968e-15	2.43355e-15	1.61849e-15	1.83548e-15	1.36593e-15	1.8696e-15	1.69034e-15	0.586626	0.187237	-0.38033	0.131178	0.163627									SMAP	AACTTT_UNKNOWN;AGCACTT,MIR-93,MIR-302A,MIR-302B,MIR-302C,MIR-302D,MIR-372,MIR-373,MIR-520E,MIR-520A,MIR-526B,MIR-520B,MIR-520C,MIR-520D;BENPORATH_CYCLING_GENES;BENPORATH_NANOG_TARGETS;BENPORATH_SOX2_TARGETS;BUYTAERT_PHOTODYNAMIC_THERAPY_STRESS_UP;CHEN_HOXA5_TARGETS_9HR_UP;CHOW_RASSF1_TARGETS_UP;chr12q24;DEBIASI_APOPTOSIS_BY_REOVIRUS_INFECTION_UP;FEVR_CTNNB1_TARGETS_DN;FLECHNER_BIOPSY_KIDNEY_TRANS…	Coiledcoil;Completeproteome;Phosphoprotein;Referenceproteome							IPR028124	SMAP_dom
A3KGB4;Q9Z1A9	A3KGB4	TBC1 domain family member 8B		Tbc1d8b		high	5336.58	3851.95	4697.83	4628.79	9327.9	8063.37	5094.42	7495.23	127890	1.13371e-15	8.18316e-16	9.98016e-16	9.83348e-16	1.98164e-15	1.713e-15	1.08227e-15	1.5923e-15	0.805637	1.06579	0.116923	0.662784	0.841562				binding;calcium ion binding;cation binding;enzyme activator activity;enzyme regulator activity;GTPase activator activity;GTPase regulator activity;ion binding;metal ion binding;nucleoside-triphosphatase regulator activity					GRAM;RabGAP-TBC	AAANWWTGC_UNKNOWN;AACTTT_UNKNOWN;AACWWCAANK_UNKNOWN;AAGCACA,MIR-218;ACCAAAG,MIR-9;ACCATTT,MIR-522;ACTAYRNNNCCCR_UNKNOWN;AGCACTT,MIR-93,MIR-302A,MIR-302B,MIR-302C,MIR-302D,MIR-372,MIR-373,MIR-520E,MIR-520A,MIR-526B,MIR-520B,MIR-520C,MIR-520D;ATGCTGG,MIR-338;BIDUS_METASTASIS_DN;BOYLAN_MULTIPLE_MYELOMA_C_D_DN;BROWNE_HCMV_INFECTION_12HR_DN;BROWNE_HCMV_INFECTION_20HR_DN;BROWNE_HCMV_INFECTION_6HR_DN;BR…	Completeproteome;GTPaseactivation;Referenceproteome;Repeat			GO:0005096;GO:0005488;GO:0005509;GO:0008047;GO:0030234;GO:0030695;GO:0043167;GO:0043169;GO:0046872;GO:0060589				IPR000195;IPR002048;IPR004182;IPR011992	EF_hand_dom;EF-hand-dom_pair;GRAM;Rab-GTPase-TBC_dom
A3KGF7;A3KGF7-2;A3KGF7-3;A3KGF7-4	A3KGF7;A3KGF7-2;A3KGF7-3;A3KGF7-4	1-phosphatidylinositol 4,5-bisphosphate phosphodiesterase beta-2		Plcb2		high	4466.93	5482.21	4671.33	4873.49	4849.34	6013.08	3705.9	4856.11	134540	9.98307e-16	1.22521e-15	1.04399e-15	1.08917e-15	1.08377e-15	1.34385e-15	8.28226e-16	1.08528e-15	0.118505	0.133348	-0.334008	-0.0273849	0.0581218			biological regulation;catabolic process;cellular process;cellular response to stimulus;intracellular signal transduction;lipid catabolic process;lipid metabolic process;metabolic process;multicellular organismal process;neurological system process;primary metabolic process;regulation of biological process;regulation of cellular process;response to stimulus;sensory perception;sensory perception of…	binding;calcium ion binding;catalytic activity;cation binding;hydrolase activity;hydrolase activity, acting on ester bonds;ion binding;lipase activity;metal ion binding;molecular transducer activity;phosphatidylinositol phospholipase C activity;phospholipase activity;phospholipase C activity;phosphoric diester hydrolase activity;phosphoric ester hydrolase activity;signal transducer activity	cell part;cytoplasm;intracellular part	biological regulation;catabolic process;cellular process;lipid metabolic process;metabolic process;multicellular organismal process;neurological system process;primary metabolic process;response to stimulus;signal transduction	cell part;cytoplasm	African trypanosomiasis;Alzheimer's disease;Amoebiasis;Calcium signaling pathway;Chagas disease (American trypanosomiasis);Chemokine signaling pathway;Endocrine and other factor-regulated calcium reabsorption;Gap junction;Gastric acid secretion;GnRH signaling pathway;Huntington's disease;Inositol phosphate metabolism;Long-term depression;Long-term potentiation;Melanogenesis;Pancreatic secretion;P…	C2;EF-hand_like;PI-PLC-X;PI-PLC-Y;PLC-beta_C	BASSO_B_LYMPHOCYTE_NETWORK;BRUINS_UVC_RESPONSE_VIA_TP53_GROUP_D;CAGCTG_V$AP4_Q5;CAGGTG_V$E12_Q6;CELL_SURFACE_RECEPTOR_LINKED_SIGNAL_TRANSDUCTION_GO_0007166;CELLULAR_LIPID_METABOLIC_PROCESS;chr15q15;CYCLIN_D1_KE_.V1_UP;FERRANDO_T_ALL_WITH_MLL_ENL_FUSION_DN;G_PROTEIN_COUPLED_RECEPTOR_PROTEIN_SIGNALING_PATHWAY;G_PROTEIN_SIGNALING_COUPLED_TO_IP3_SECOND_MESSENGERPHOSPHOLIPASE_C_ACTIVATING;GCM_LTK;GGGA…	Alternativesplicing;Calcium;Coiledcoil;Completeproteome;Hydrolase;Lipiddegradation;Lipidmetabolism;Metal-binding;Phosphoprotein;Referenceproteome;Transducer		GO:0003008;GO:0006629;GO:0007165;GO:0007600;GO:0007606;GO:0008152;GO:0009056;GO:0009987;GO:0016042;GO:0032501;GO:0035556;GO:0044238;GO:0050789;GO:0050794;GO:0050877;GO:0050896;GO:0050909;GO:0050913;GO:0051716;GO:0065007	GO:0003824;GO:0004435;GO:0004620;GO:0004629;GO:0004871;GO:0005488;GO:0005509;GO:0008081;GO:0016298;GO:0016787;GO:0016788;GO:0042578;GO:0043167;GO:0043169;GO:0046872;GO:0060089	GO:0005737;GO:0044424;GO:0044464	GO:0006629;GO:0007165;GO:0008152;GO:0009056;GO:0009987;GO:0032501;GO:0044238;GO:0050877;GO:0050896;GO:0065007	GO:0005737;GO:0044464	IPR000008;IPR000909;IPR001192;IPR001711;IPR011992;IPR014815;IPR015359;IPR016280;IPR017946;IPR028403	C2_dom;EF-hand-dom_pair;PI-PLC_fam;PLC-beta;PLC-beta_C;PLC-beta2;PLC-like_Pdiesterase_TIM-brl;PLipase_C_EF-hand-like;PLipase_C_PInositol-sp_X_dom;PLipase_C_Pinositol-sp_Y	ko00562;ko04020;ko04062;ko04070;ko04270;ko04310;ko04540;ko04720;ko04730;ko04745;ko04912;ko04916;ko04961;ko04970;ko04971;ko04972;ko05010;ko05016;ko05142;ko05143;ko05146
A3KGS3	A3KGS3	Ral GTPase-activating protein subunit alpha-2		Ralgapa2		high	2210.79	3194.26	12295.7	5900.25	5866.2	4930.15	4364.22	5053.53	210290	7.72271e-16	1.11581e-15	4.29512e-15	2.06107e-15	2.04918e-15	1.7222e-15	1.5245e-15	1.76529e-15	1.40786	0.626152	-1.49436	0.179886	0.0681132			biological regulation;cellular process;cellular response to stimulus;intracellular signal transduction;Ral protein signal transduction;Ras protein signal transduction;regulation of biological process;regulation of cellular localization;regulation of cellular process;regulation of exocyst localization;regulation of localization;regulation of protein localization;response to stimulus;signal transdu…	binding;enzyme activator activity;enzyme regulator activity;GTPase activator activity;GTPase regulator activity;nucleoside-triphosphatase regulator activity;protein binding;protein dimerization activity;protein heterodimerization activity	cell part;cytoplasm;cytoplasmic part;cytosol;extracellular region part;extracellular space;intracellular part;membrane;plasma membrane	biological regulation;cellular process;response to stimulus;signal transduction	cell part;cytoplasm;cytosol;extracellular space;membrane;plasma membrane		Rap_GAP	BEIER_GLIOMA_STEM_CELL_UP;CHIANG_LIVER_CANCER_SUBCLASS_CTNNB1_DN;chr20p11;DODD_NASOPHARYNGEAL_CARCINOMA_UP;GSE13306_RA_VS_UNTREATED_TCONV_DN;GSE14000_4H_VS_16H_LPS_DC_DN;GSE14000_4H_VS_16H_LPS_DC_TRANSLATED_RNA_DN;GSE14000_TRANSLATED_RNA_VS_MRNA_16H_LPS_DC_DN;GSE14000_UNSTIM_VS_16H_LPS_DC_DN;GSE14000_UNSTIM_VS_16H_LPS_DC_TRANSLATED_RNA_DN;GSE37416_0H_VS_12H_F_TULARENSIS_LVS_NEUTROPHIL_UP;GSE7460_…	Alternativesplicing;Completeproteome;Cytoplasm;GTPaseactivation;Phosphoprotein;Referenceproteome		GO:0007165;GO:0007264;GO:0007265;GO:0009987;GO:0032484;GO:0032879;GO:0032880;GO:0035556;GO:0050789;GO:0050794;GO:0050896;GO:0051716;GO:0060178;GO:0060341;GO:0065007	GO:0005096;GO:0005488;GO:0005515;GO:0008047;GO:0030234;GO:0030695;GO:0046982;GO:0046983;GO:0060589	GO:0005615;GO:0005737;GO:0005829;GO:0005886;GO:0016020;GO:0044421;GO:0044424;GO:0044444;GO:0044464	GO:0007165;GO:0009987;GO:0050896;GO:0065007	GO:0005615;GO:0005737;GO:0005829;GO:0005886;GO:0016020;GO:0044464	IPR000331;IPR016024	ARM-type_fold;Rap_GAP_dom
A3KGV1-2;A3KGV1-3;A3KGV1-4;A3KGV1;A3KGV1-7;A3KGV1-6;A3KGV1-5	A3KGV1-2;A3KGV1-3;A3KGV1-4;A3KGV1;A3KGV1-7;A3KGV1-6;A3KGV1-5	Outer dense fiber protein 2		Odf2		high	6548.64	6002.45	8451.49	7000.86	6863.81	4751.71	3865.89	5160.47	93293	1.01485e-15	9.3021e-16	1.30974e-15	1.08494e-15	1.0637e-15	7.36381e-16	5.99104e-16	7.99727e-16	0.0678129	-0.337104	-1.12841	-0.465899	0.500419			anatomical structure development;cell development;cellular developmental process;cellular process;cellular process involved in reproduction;developmental process;developmental process involved in reproduction;germ cell development;multicellular organismal development;multicellular organismal process;reproductive process;spermatid development	binding;enzyme binding;GTPase binding;protein binding;Rab GTPase binding;Ras GTPase binding;small GTPase binding;structural constituent of cytoskeleton;structural molecule activity	axoneme part;cell part;cell projection;cell projection part;centriole;centrosome;cilium;cytoplasmic part;cytoskeletal part;intracellular membrane-bounded organelle;intracellular non-membrane-bounded organelle;intracellular organelle;intracellular organelle part;intracellular part;macromolecular complex;membrane-bounded organelle;microtubule;microtubule organizing center;microtubule organizing cen…	anatomical structure development;cell development;cellular process;developmental process;multicellular organismal development;multicellular organismal process	cell part;cell projection;centrosome;cilium;intracellular membrane-bounded organelle;intracellular non-membrane-bounded organelle;intracellular organelle;macromolecular complex;microtubule organizing center;nucleus;organelle;protein complex			AGGAGTG,MIR-483;BENPORATH_CYCLING_GENES;BONOME_OVARIAN_CANCER_SURVIVAL_SUBOPTIMAL_DEBULKING;BROWNE_HCMV_INFECTION_4HR_DN;CAIRO_HEPATOBLASTOMA_CLASSES_UP;chr9q34;CREIGHTON_ENDOCRINE_THERAPY_RESISTANCE_2;CTTTGA_V$LEF1_Q2;DODD_NASOPHARYNGEAL_CARCINOMA_UP;FERREIRA_EWINGS_SARCOMA_UNSTABLE_VS_STABLE_UP;FUJII_YBX1_TARGETS_DN;GGGAGGRR_V$MAZ_Q6;GGGCGGR_V$SP1_Q6;GGGTGGRR_V$PAX4_03;GNF2_CCNA1;GNF2_MLF1;GRAE…	Alternativesplicing;Cellprojection;Cilium;Coiledcoil;Completeproteome;Cytoplasm;Cytoskeleton;Developmentalprotein;Differentiation;Microtubule;Phosphoprotein;Referenceproteome;Spermatogenesis		GO:0003006;GO:0007275;GO:0007281;GO:0007286;GO:0009987;GO:0022414;GO:0032501;GO:0032502;GO:0048468;GO:0048610;GO:0048856;GO:0048869	GO:0005198;GO:0005200;GO:0005488;GO:0005515;GO:0017016;GO:0017137;GO:0019899;GO:0031267;GO:0051020	GO:0000922;GO:0001520;GO:0005634;GO:0005813;GO:0005814;GO:0005815;GO:0005874;GO:0005929;GO:0032991;GO:0042995;GO:0043226;GO:0043227;GO:0043228;GO:0043229;GO:0043231;GO:0043232;GO:0043234;GO:0044422;GO:0044424;GO:0044430;GO:0044444;GO:0044446;GO:0044447;GO:0044450;GO:0044463;GO:0044464;GO:0072372	GO:0007275;GO:0009987;GO:0032501;GO:0032502;GO:0048468;GO:0048856	GO:0005634;GO:0005813;GO:0005815;GO:0005929;GO:0032991;GO:0042995;GO:0043226;GO:0043229;GO:0043231;GO:0043232;GO:0043234;GO:0044464	IPR026099	Odf2-rel
A3KGW5	A3KGW5	Probable inactive glycosyltransferase 25 family member 3		Cercam		medium	1167.56	1050.7	1790.1	1336.12	2560.82	2104.96	2536.72	2400.83	67671	1.31246e-16	1.18109e-16	2.01225e-16	1.50194e-16	2.87862e-16	2.36619e-16	2.85154e-16	2.69878e-16	1.1331	1.00244	0.502928	0.879492	1.35153			biological adhesion;cell adhesion;cellular process		cell part;cytoplasmic part;endoplasmic reticulum lumen;endoplasmic reticulum part;intracellular organelle lumen;intracellular organelle part;intracellular part;membrane-enclosed lumen;organelle lumen;organelle part	biological adhesion;cell adhesion;cellular process	cell part		Glyco_transf_25	CAGGTA_V$AREB6_01;CELL_CELL_ADHESION;CHEN_METABOLIC_SYNDROM_NETWORK;chr9q34;CTACCTC,LET-7A,LET-7B,LET-7C,LET-7D,LET-7E,LET-7F,MIR-98,LET-7G,LET-7I;CTGYNNCTYTAA_UNKNOWN;CTTTAAR_UNKNOWN;DOUGLAS_BMI1_TARGETS_UP;GGGAGGRR_V$MAZ_Q6;GGGTGGRR_V$PAX4_03;GOBERT_OLIGODENDROCYTE_DIFFERENTIATION_DN;GSE13229_IMM_VS_INTMATURE_NKCELL_DN;GSE13306_LAMINA_PROPRIA_VS_SPLEEN_TREG_DN;GSE14769_UNSTIM_VS_20MIN_LPS_BMDM_…	Celladhesion;Completeproteome;Endoplasmicreticulum;Glycoprotein;Referenceproteome;Signal		GO:0007155;GO:0009987;GO:0022610		GO:0005788;GO:0031974;GO:0043233;GO:0044422;GO:0044424;GO:0044432;GO:0044444;GO:0044446;GO:0044464;GO:0070013	GO:0007155;GO:0009987;GO:0022610	GO:0044464	IPR002654;IPR029044	Glyco_trans_25;Nucleotide-diphossugar_trans
A3KMP2;A3KMP2-2	A3KMP2	Tetratricopeptide repeat protein 38		Ttc38		high	6753.24	7915.73	9692.72	8120.56	11845.7	12326.9	9053.37	11075.3	52223	5.85838e-16	6.86683e-16	8.40835e-16	7.04452e-16	1.0276e-15	1.06935e-15	7.85372e-16	9.60774e-16	0.810712	0.639013	-0.0984472	0.450426	0.60617					extracellular membrane-bounded organelle;extracellular organelle;extracellular region part;extracellular vesicular exosome;membrane-bounded organelle;membrane-bounded vesicle;organelle;vesicle		extracellular organelle;organelle;vesicle			AGGGCCA,MIR-328;ALK_DN.V1_DN;BENPORATH_CYCLING_GENES;BOYAULT_LIVER_CANCER_SUBCLASS_G3_DN;CHANG_IMMORTALIZED_BY_HPV31_UP;chr22q13;DODD_NASOPHARYNGEAL_CARCINOMA_UP;GNF2_IL2RB;GNF2_PTPN4;GSE10239_KLRG1INT_VS_KLRG1HIGH_EFF_CD8_TCELL_DN;GSE12845_IGD_POS_VS_NEG_BLOOD_BCELL_DN;GSE13229_IMM_VS_MATURE_NKCELL_DN;GSE1432_CTRL_VS_IFNG_1H_MICROGLIA_UP;GSE17974_IL4_AND_ANTI_IL12_VS_UNTREATED_48H_ACT_CD4_TCELL_…	Alternativesplicing;Completeproteome;Referenceproteome;Repeat;TPRrepeat				GO:0031982;GO:0031988;GO:0043226;GO:0043227;GO:0043230;GO:0044421;GO:0065010;GO:0070062		GO:0031982;GO:0043226;GO:0043230	IPR011990	TPR-like_helical_dom
A6H5Y1	A6H5Y1	M-phase phosphoprotein 9		Mphosph9		medium	572.289	240.427	297.599	370.105	757.582	396.47	126.669	426.907	109950	1.04524e-16	4.39119e-17	5.43539e-17	6.75964e-17	1.38366e-16	7.24117e-17	2.3135e-17	7.79708e-17	0.404659	0.721611	-1.23231	-0.0353451	0.0182926					cell part;centriole;centrosome;cytoplasm;cytoplasmic part;cytoskeletal part;Golgi apparatus;Golgi apparatus part;Golgi membrane;intracellular membrane-bounded organelle;intracellular non-membrane-bounded organelle;intracellular organelle;intracellular organelle part;intracellular part;membrane;membrane-bounded organelle;microtubule organizing center;microtubule organizing center part;non-membrane…		cell part;centrosome;cytoplasm;Golgi apparatus;intracellular membrane-bounded organelle;intracellular non-membrane-bounded organelle;intracellular organelle;membrane;microtubule organizing center;organelle;plasma membrane			BIDUS_METASTASIS_UP;BROWNE_HCMV_INFECTION_18HR_UP;BUCKANOVICH_T_LYMPHOCYTE_HOMING_ON_TUMOR_DN;BUYTAERT_PHOTODYNAMIC_THERAPY_STRESS_DN;CAGGTG_V$E12_Q6;CELL_CYCLE_GO_0007049;CELL_CYCLE_PHASE;CELL_CYCLE_PROCESS;CHEOK_RESPONSE_TO_MERCAPTOPURINE_AND_HD_MTX_DN;chr12q24;CTTGTAT,MIR-381;CYTOPLASM;CYTOPLASMIC_PART;DACOSTA_UV_RESPONSE_VIA_ERCC3_DN;DACOSTA_UV_RESPONSE_VIA_ERCC3_TTD_DN;DACOSTA_UV_RESPONSE_VI…	Coiledcoil;Completeproteome;Cytoplasm;Cytoskeleton;Golgiapparatus;Membrane;Phosphoprotein;Referenceproteome				GO:0000139;GO:0005737;GO:0005794;GO:0005813;GO:0005814;GO:0005815;GO:0005886;GO:0016020;GO:0031090;GO:0043226;GO:0043227;GO:0043228;GO:0043229;GO:0043231;GO:0043232;GO:0044422;GO:0044424;GO:0044430;GO:0044431;GO:0044444;GO:0044446;GO:0044450;GO:0044464		GO:0005737;GO:0005794;GO:0005813;GO:0005815;GO:0005886;GO:0016020;GO:0043226;GO:0043229;GO:0043231;GO:0043232;GO:0044464	IPR026636	MPHOSPH9
A6H5Y3	A6H5Y3	Methionine synthase		Mtr		high	6624.52	8166.87	22826.3	12539.2	15113.8	10997.4	13657.1	13256.1	139070	1.53035e-15	1.88666e-15	5.27317e-15	2.89673e-15	3.49149e-15	2.54054e-15	3.15498e-15	3.06234e-15	1.18998	0.429304	-0.74104	0.292748	0.184322			amine biosynthetic process;amine metabolic process;aspartate family amino acid biosynthetic process;aspartate family amino acid metabolic process;biosynthetic process;carboxylic acid biosynthetic process;carboxylic acid metabolic process;cellular amine metabolic process;cellular amino acid biosynthetic process;cellular amino acid metabolic process;cellular aromatic compound metabolic process;cell…	5-methyltetrahydrofolate-dependent methyltransferase activity;binding;catalytic activity;cation binding;cobalamin binding;homocysteine S-methyltransferase activity;ion binding;metal ion binding;methionine synthase activity;methyltransferase activity;S-adenosylmethionine-dependent methyltransferase activity;S-methyltransferase activity;tetrapyrrole binding;transferase activity;transferase activity…	cell part;cytoplasm;cytoplasmic part;cytosol;intracellular part	amine metabolic process;biosynthetic process;cellular amino acid metabolic process;cellular aromatic compound metabolic process;cellular ketone metabolic process;cellular metabolic process;cellular nitrogen compound metabolic process;cellular process;cofactor metabolic process;heterocycle metabolic process;metabolic process;nitrogen compound metabolic process;organic acid metabolic process;primar…	cell part;cytoplasm;cytosol	Cysteine and methionine metabolism;One carbon pool by folate;Selenocompound metabolism	B12-binding;B12-binding_2;Met_synt_B12;Pterin_bind;S-methyl_trans	ACTAYRNNNCCCR_UNKNOWN;BROWNE_HCMV_INFECTION_48HR_DN;CAIRO_HEPATOBLASTOMA_UP;CHICAS_RB1_TARGETS_SENESCENT;chr1q43;DACOSTA_UV_RESPONSE_VIA_ERCC3_DN;DIAZ_CHRONIC_MEYLOGENOUS_LEUKEMIA_UP;DODD_NASOPHARYNGEAL_CARCINOMA_DN;GATTGGY_V$NFY_Q6_01;GGAMTNNNNNTCCY_UNKNOWN;GGGCGGR_V$SP1_Q6;GSE13411_SWITCHED_MEMORY_BCELL_VS_PLASMA_CELL_UP;GSE13484_12H_VS_3H_YF17D_VACCINE_STIM_PBMC_DN;GSE14769_UNSTIM_VS_360MIN_LP…	Amino-acidbiosynthesis;Cobalamin;Cobalt;Completeproteome;Cytoplasm;Metal-binding;Methioninebiosynthesis;Methyltransferase;Referenceproteome;Repeat;S-adenosyl-L-methionine;Transferase;Zinc		GO:0000096;GO:0000097;GO:0006082;GO:0006520;GO:0006555;GO:0006725;GO:0006766;GO:0006767;GO:0006778;GO:0006790;GO:0006807;GO:0008152;GO:0008652;GO:0009058;GO:0009066;GO:0009067;GO:0009086;GO:0009235;GO:0009308;GO:0009309;GO:0009987;GO:0016053;GO:0019752;GO:0033013;GO:0034641;GO:0042180;GO:0042558;GO:0043436;GO:0044106;GO:0044237;GO:0044238;GO:0044249;GO:0044271;GO:0044272;GO:0044281;GO:0044283;GO:…	GO:0003824;GO:0005488;GO:0008168;GO:0008172;GO:0008270;GO:0008705;GO:0008757;GO:0008898;GO:0016740;GO:0016741;GO:0019842;GO:0031419;GO:0042084;GO:0043167;GO:0043169;GO:0046872;GO:0046906;GO:0046914	GO:0005737;GO:0005829;GO:0044424;GO:0044444;GO:0044464	GO:0006082;GO:0006520;GO:0006725;GO:0006766;GO:0006790;GO:0006807;GO:0008152;GO:0009058;GO:0009308;GO:0009987;GO:0034641;GO:0042180;GO:0044237;GO:0044238;GO:0044281;GO:0046483;GO:0051186	GO:0005737;GO:0005829;GO:0044464	IPR000489;IPR003726;IPR003759;IPR004223;IPR006158;IPR011005;IPR011822	Cbl-bd_cap;Cobalamin-bd;Dihydropteroate_synth-like;MetH;Pterin-binding;S_MeTrfase;VitB12-dep_Met_synth_activ_dom	ko00270;ko00450;ko00670
A6H5Z3;A6H5Z3-2	A6H5Z3;A6H5Z3-2	Exocyst complex component 6B		Exoc6b		high	688.276	1630.1	1734.67	1351.01	2308.04	2417.22	1497.8	2074.36	94128	1.07618e-16	2.54881e-16	2.71231e-16	2.11243e-16	3.60883e-16	3.77954e-16	2.34194e-16	3.24344e-16	1.74561	0.568389	-0.211813	0.700729	0.464408			cellular process;membrane docking;vesicle docking;vesicle docking involved in exocytosis		cell cortex part;cell part;cytoplasmic part;exocyst;intracellular part;macromolecular complex;protein complex	cellular process;membrane docking	cell part;macromolecular complex;protein complex		Sec15	BEIER_GLIOMA_STEM_CELL_DN;BRCA1_DN.V1_DN;BROWNE_HCMV_INFECTION_12HR_DN;BRUINS_UVC_RESPONSE_VIA_TP53_GROUP_D;chr2p13;CORRE_MULTIPLE_MYELOMA_UP;DUTERTRE_ESTRADIOL_RESPONSE_24HR_DN;GSE11864_CSF1_VS_CSF1_IFNG_PAM3CYS_IN_MAC_UP;GSE13229_MATURE_VS_INTMATURE_NKCELL_DN;GSE14769_40MIN_VS_360MIN_LPS_BMDM_DN;GSE16522_MEMORY_VS_NAIVE_CD8_TCELL_UP;GSE24634_IL4_VS_CTRL_TREATED_NAIVE_CD4_TCELL_DAY7_DN;GSE31082_…	Alternativesplicing;Coiledcoil;Completeproteome;Referenceproteome		GO:0006904;GO:0009987;GO:0022406;GO:0048278		GO:0000145;GO:0032991;GO:0043234;GO:0044424;GO:0044444;GO:0044448;GO:0044464	GO:0009987;GO:0022406	GO:0032991;GO:0043234;GO:0044464	IPR007225	Sec15
A6H611	A6H611	Mitochondrial intermediate peptidase		Mipep		high	8501.67	9131.96	14204.5	10612.7	12822.8	8883.4	7180.84	9629.02	80851	1.14181e-15	1.22646e-15	1.90772e-15	1.42533e-15	1.72216e-15	1.19308e-15	9.64416e-16	1.29322e-15	0.592897	-0.0398135	-0.984122	-0.14368	0.105946				binding;catalytic activity;cation binding;endopeptidase activity;hydrolase activity;ion binding;metal ion binding;metalloendopeptidase activity;metallopeptidase activity;peptidase activity;peptidase activity, acting on L-amino acid peptides	cell part;cytoplasmic part;intracellular membrane-bounded organelle;intracellular organelle;intracellular organelle lumen;intracellular organelle part;intracellular part;membrane-bounded organelle;membrane-enclosed lumen;mitochondrial matrix;mitochondrial part;mitochondrion;organelle;organelle lumen;organelle part		cell part;intracellular membrane-bounded organelle;intracellular organelle;mitochondrion;organelle		Peptidase_M3	BIOPOLYMER_METABOLIC_PROCESS;BIOPOLYMER_MODIFICATION;BLUM_RESPONSE_TO_SALIRASIB_DN;BROWNE_HCMV_INFECTION_14HR_DN;BRUINS_UVC_RESPONSE_LATE;BRUINS_UVC_RESPONSE_VIA_TP53_GROUP_B;CAGGTG_V$E12_Q6;CELLULAR_LOCALIZATION;CELLULAR_MACROMOLECULE_METABOLIC_PROCESS;CELLULAR_PROTEIN_METABOLIC_PROCESS;chr13q12;CREIGHTON_ENDOCRINE_THERAPY_RESISTANCE_5;CYTOPLASM;CYTOPLASMIC_PART;DIAZ_CHRONIC_MEYLOGENOUS_LEUKEMIA…	Acetylation;Calcium;Cobalt;Completeproteome;Hydrolase;Iron;Magnesium;Manganese;Metal-binding;Metalloprotease;Mitochondrion;Protease;Referenceproteome;Transitpeptide;Zinc			GO:0003824;GO:0004175;GO:0004222;GO:0005488;GO:0008233;GO:0008237;GO:0016787;GO:0043167;GO:0043169;GO:0046872;GO:0070011	GO:0005739;GO:0005759;GO:0031974;GO:0043226;GO:0043227;GO:0043229;GO:0043231;GO:0043233;GO:0044422;GO:0044424;GO:0044429;GO:0044444;GO:0044446;GO:0044464;GO:0070013		GO:0005739;GO:0043226;GO:0043229;GO:0043231;GO:0044464	IPR001567;IPR024077;IPR024079;IPR024080	MetalloPept_cat_dom;Neurolysin/TOP_dom2;Neurolysin/TOP_N;Pept_M3A_M3B
A6H619-2;A6H619	A6H619-2;A6H619	PHD and RING finger domain-containing protein 1		Phrf1		high	4105.71	5858.58	5310.18	5091.49	6139.22	5396.88	3397.17	4977.76	167290	1.14094e-15	1.62804e-15	1.47565e-15	1.41488e-15	1.70603e-15	1.49974e-15	9.4404e-16	1.38327e-15	0.580425	-0.118424	-0.64443	-0.0608097	0.0556784			biological regulation;biosynthetic process;cellular biosynthetic process;cellular macromolecule biosynthetic process;cellular macromolecule metabolic process;cellular metabolic process;cellular nitrogen compound metabolic process;cellular process;cellular response to stimulus;intracellular signal transduction;macromolecule biosynthetic process;macromolecule metabolic process;metabolic process;mRN…	binding;cation binding;enzyme binding;ion binding;metal ion binding;protein binding;RNA polymerase binding;transition metal ion binding;zinc ion binding	cell part;membrane	biological regulation;biosynthetic process;cellular metabolic process;cellular nitrogen compound metabolic process;cellular process;macromolecule metabolic process;metabolic process;mRNA metabolic process;mRNA processing;nitrogen compound metabolic process;nucleobase-containing compound metabolic process;primary metabolic process;response to stimulus;RNA metabolic process;RNA processing;signal tr…	cell part;membrane		PHD;zf-RING_2	AACTGGA,MIR-145;chr11p15;GSE14308_TH1_VS_NAIVE_CD4_TCELL_DN;GSE15930_NAIVE_VS_24H_IN_VITRO_STIM_CD8_TCELL_UP;GSE15930_NAIVE_VS_24H_IN_VITRO_STIM_IL12_CD8_TCELL_UP;GSE15930_NAIVE_VS_24H_IN_VITRO_STIM_INFAB_CD8_TCELL_UP;GSE15930_NAIVE_VS_48H_IN_VITRO_STIM_IFNAB_CD8_TCELL_UP;GSE15930_NAIVE_VS_48H_IN_VITRO_STIM_IL12_CD8_TCELL_UP;GSE15930_NAIVE_VS_72H_IN_VITRO_STIM_CD8_TCELL_UP;GSE15930_NAIVE_VS_72H_I…	Alternativesplicing;Coiledcoil;Completeproteome;Metal-binding;Phosphoprotein;Referenceproteome;Zinc;Zinc-finger		GO:0006139;GO:0006351;GO:0006366;GO:0006396;GO:0006397;GO:0006807;GO:0007165;GO:0008152;GO:0009058;GO:0009059;GO:0009987;GO:0016070;GO:0016071;GO:0032774;GO:0034641;GO:0034645;GO:0035556;GO:0043170;GO:0044237;GO:0044238;GO:0044249;GO:0044260;GO:0050789;GO:0050794;GO:0050896;GO:0051716;GO:0065007;GO:0090304	GO:0005488;GO:0005515;GO:0008270;GO:0019899;GO:0043167;GO:0043169;GO:0046872;GO:0046914;GO:0070063	GO:0016020;GO:0044464	GO:0006139;GO:0006366;GO:0006396;GO:0006397;GO:0006807;GO:0007165;GO:0008152;GO:0009058;GO:0009987;GO:0016070;GO:0016071;GO:0034641;GO:0043170;GO:0044237;GO:0044238;GO:0050896;GO:0065007	GO:0016020;GO:0044464	IPR001841;IPR001965;IPR002219;IPR011011;IPR013083;IPR017907;IPR019787	PE/DAG-bd;Znf_FYVE_PHD;Znf_PHD;Znf_PHD-finger;Znf_RING;Znf_RING/FYVE/PHD;Znf_RING_CS
A6H630;A6H630-2;A6H630-4;A6H630-3	A6H630;A6H630-2	Protein-glutamate O-methyltransferase		Armt1		high	29146.1	15850.7	25114.3	23370.4	28318.8	24765.6	21945.2	25009.9	50548	2.4473e-15	1.33094e-15	2.10876e-15	1.96233e-15	2.37784e-15	2.07949e-15	1.84267e-15	2.1e-15	-0.0415406	0.643786	-0.1946	0.135882	0.186603			biological regulation;cellular macromolecule metabolic process;cellular metabolic process;cellular process;cellular protein metabolic process;cellular response to stimulus;cellular response to stress;macromolecule metabolic process;macromolecule methylation;macromolecule modification;metabolic process;methylation;one-carbon metabolic process;primary metabolic process;protein alkylation;protein me…	carboxyl-O-methyltransferase activity;catalytic activity;methyltransferase activity;O-methyltransferase activity;protein carboxyl O-methyltransferase activity;protein methyltransferase activity;S-adenosylmethionine-dependent methyltransferase activity;transferase activity;transferase activity, transferring one-carbon groups		biological regulation;cellular metabolic process;cellular process;macromolecule metabolic process;macromolecule modification;metabolic process;one-carbon metabolic process;primary metabolic process;protein alkylation;protein metabolic process;protein modification process;response to DNA damage stimulus;response to stimulus;response to stress;small molecule metabolic process			DUF89		Acetylation;Alternativesplicing;Completeproteome;DNAdamage;Methylation;Methyltransferase;Referenceproteome;S-adenosyl-L-methionine;Transferase		GO:0006464;GO:0006479;GO:0006730;GO:0006950;GO:0006974;GO:0008152;GO:0008213;GO:0009987;GO:0019538;GO:0032259;GO:0033554;GO:0043170;GO:0043412;GO:0043414;GO:0044237;GO:0044238;GO:0044260;GO:0044267;GO:0044281;GO:0048583;GO:0050789;GO:0050794;GO:0050896;GO:0051716;GO:0065007;GO:0080134;GO:0080135;GO:2001020	GO:0003824;GO:0008168;GO:0008171;GO:0008276;GO:0008757;GO:0010340;GO:0016740;GO:0016741;GO:0051998		GO:0006464;GO:0006730;GO:0006950;GO:0006974;GO:0008152;GO:0008213;GO:0009987;GO:0019538;GO:0043170;GO:0043412;GO:0044237;GO:0044238;GO:0044281;GO:0050896;GO:0065007		IPR002791	DUF89
A6H687	A6H687	SAC3 domain-containing protein 1		Sac3d1		medium	2126.02	2563.03	3965.36	2884.8	3104.61	2696.23	2878.79	2893.21	46384	1.63809e-16	1.97481e-16	3.0553e-16	2.22274e-16	2.3921e-16	2.07744e-16	2.2181e-16	2.22921e-16	0.546262	0.0730921	-0.461991	0.0524543	0.0586546			biological regulation;cell cycle phase;cell cycle process;cell division;cellular component assembly;cellular component assembly at cellular level;cellular component organization;cellular component organization at cellular level;cellular component organization or biogenesis;cellular component organization or biogenesis at cellular level;cellular process;centrosome duplication;centrosome organizati…		cell part;centrosome;cytoplasm;cytoplasmic part;cytoskeletal part;cytoskeleton;intracellular membrane-bounded organelle;intracellular non-membrane-bounded organelle;intracellular organelle;intracellular organelle part;intracellular part;membrane-bounded organelle;microtubule cytoskeleton;microtubule organizing center;non-membrane-bounded organelle;nucleus;organelle;organelle part;spindle	biological regulation;cell division;cellular component assembly;cellular component organization;cellular process;cytoskeleton organization;microtubule organizing center organization;mitosis;nuclear division;organelle assembly;organelle fission;organelle organization	cell part;centrosome;cytoplasm;cytoskeleton;intracellular membrane-bounded organelle;intracellular non-membrane-bounded organelle;intracellular organelle;microtubule organizing center;nucleus;organelle		SAC3_GANP	AMUNDSON_GENOTOXIC_SIGNATURE;BASAKI_YBX1_TARGETS_UP;BILD_E2F3_ONCOGENIC_SIGNATURE;BOYAULT_LIVER_CANCER_SUBCLASS_G123_UP;BRUINS_UVC_RESPONSE_MIDDLE;BUCKANOVICH_T_LYMPHOCYTE_HOMING_ON_TUMOR_DN;BUYTAERT_PHOTODYNAMIC_THERAPY_STRESS_DN;CAIRO_HEPATOBLASTOMA_UP;CELL_CYCLE_GO_0007049;CELL_CYCLE_PROCESS;CENTROSOME;CENTROSOME_CYCLE;CENTROSOME_ORGANIZATION_AND_BIOGENESIS;CHICAS_RB1_TARGETS_SENESCENT;chr11q1…	Cellcycle;Celldivision;Completeproteome;Cytoplasm;Cytoskeleton;Mitosis;Phosphoprotein;Referenceproteome	DSS1 complex	GO:0000226;GO:0000280;GO:0002682;GO:0006996;GO:0007010;GO:0007017;GO:0007051;GO:0007067;GO:0009966;GO:0009968;GO:0009987;GO:0010627;GO:0010646;GO:0010648;GO:0010741;GO:0016043;GO:0022402;GO:0022403;GO:0022607;GO:0023051;GO:0023057;GO:0031023;GO:0046425;GO:0046426;GO:0048285;GO:0048519;GO:0048523;GO:0048583;GO:0048585;GO:0050776;GO:0050789;GO:0050794;GO:0051225;GO:0051297;GO:0051298;GO:0051301;GO:…		GO:0005634;GO:0005737;GO:0005813;GO:0005815;GO:0005819;GO:0005856;GO:0015630;GO:0043226;GO:0043227;GO:0043228;GO:0043229;GO:0043231;GO:0043232;GO:0044422;GO:0044424;GO:0044430;GO:0044444;GO:0044446;GO:0044464	GO:0000280;GO:0006996;GO:0007010;GO:0007067;GO:0009987;GO:0016043;GO:0022607;GO:0031023;GO:0048285;GO:0051301;GO:0065007;GO:0070925	GO:0005634;GO:0005737;GO:0005813;GO:0005815;GO:0005856;GO:0043226;GO:0043229;GO:0043231;GO:0043232;GO:0044464	IPR005062	SAC3/GANP/Nin1/mts3/eIF-3-p25
A6H6A9	A6H6A9	Rab GTPase-activating protein 1-like		Rabgap1l		high	12782.9	11860.1	15096	13246.3	22290.4	16016.2	13169.2	17158.6	92403	1.96208e-15	1.82044e-15	2.31713e-15	2.03322e-15	3.42142e-15	2.45837e-15	2.02139e-15	2.63373e-15	0.802211	0.433415	-0.196993	0.346211	0.447119			anatomical structure development;biological regulation;cell development;cellular developmental process;cellular process;developmental process;megakaryocyte development;positive regulation of catalytic activity;positive regulation of GTPase activity;positive regulation of hydrolase activity;positive regulation of molecular function;regulation of biological process;regulation of catabolic process;r…	binding;enzyme activator activity;enzyme binding;enzyme regulator activity;GTPase activator activity;GTPase binding;GTPase regulator activity;nucleoside-triphosphatase regulator activity;protein binding;Rab GTPase binding;Ras GTPase binding;small GTPase binding	cell part;cytoplasmic part;early endosome;endosome;Golgi apparatus;intracellular membrane-bounded organelle;intracellular organelle;intracellular part;membrane-bounded organelle;nucleus;organelle	anatomical structure development;biological regulation;cell development;cellular process;developmental process	cell part;endosome;Golgi apparatus;intracellular membrane-bounded organelle;intracellular organelle;nucleus;organelle		DUF3694;PID;RabGAP-TBC	BACOLOD_RESISTANCE_TO_ALKYLATING_AGENTS_UP;BAELDE_DIABETIC_NEPHROPATHY_DN;BENPORATH_ES_1;BIDUS_METASTASIS_UP;BOQUEST_STEM_CELL_CULTURED_VS_FRESH_UP;BROWNE_HCMV_INFECTION_12HR_DN;BROWNE_HCMV_INFECTION_20HR_DN;BROWNE_HCMV_INFECTION_20HR_UP;BROWNE_HCMV_INFECTION_30MIN_DN;BROWNE_HCMV_INFECTION_4HR_DN;BROWNE_INTERFERON_RESPONSIVE_GENES;BRUINS_UVC_RESPONSE_VIA_TP53_GROUP_C;CHEN_LIVER_METABOLISM_QTL_CIS…	Alternativesplicing;Completeproteome;GTPaseactivation;Phosphoprotein;Referenceproteome		GO:0006140;GO:0009894;GO:0009987;GO:0019219;GO:0019222;GO:0030811;GO:0031323;GO:0031329;GO:0032502;GO:0032879;GO:0032880;GO:0033121;GO:0033124;GO:0035855;GO:0043085;GO:0043087;GO:0043547;GO:0044093;GO:0048468;GO:0048856;GO:0048869;GO:0050789;GO:0050790;GO:0050794;GO:0051171;GO:0051336;GO:0051345;GO:0065007;GO:0065009;GO:0080090	GO:0005096;GO:0005488;GO:0005515;GO:0008047;GO:0017016;GO:0017137;GO:0019899;GO:0030234;GO:0030695;GO:0031267;GO:0051020;GO:0060589	GO:0005634;GO:0005768;GO:0005769;GO:0005794;GO:0043226;GO:0043227;GO:0043229;GO:0043231;GO:0044424;GO:0044444;GO:0044464	GO:0009987;GO:0032502;GO:0048468;GO:0048856;GO:0065007	GO:0005634;GO:0005768;GO:0005794;GO:0043226;GO:0043229;GO:0043231;GO:0044464	IPR000195;IPR006020;IPR011993;IPR022164	Kinesin-like;PH_like_dom;PTB/PI_dom;Rab-GTPase-TBC_dom
A6H6A9-2	A6H6A9-2	Rab GTPase-activating protein 1-like		Rabgap1l		low	151.288	164.988	417.942	244.739	285.077	215.341	303.794	268.071	53067	1.33362e-17	1.45439e-17	3.6842e-17	2.1574e-17	2.51299e-17	1.89825e-17	2.67798e-17	2.36308e-17	0.914058	0.384262	-0.460206	0.279371	0.253878			anatomical structure development;biological regulation;cell development;cellular developmental process;cellular process;developmental process;megakaryocyte development;positive regulation of catalytic activity;positive regulation of GTPase activity;positive regulation of hydrolase activity;positive regulation of molecular function;regulation of biological process;regulation of catabolic process;r…	binding;enzyme activator activity;enzyme binding;enzyme regulator activity;GTPase activator activity;GTPase binding;GTPase regulator activity;nucleoside-triphosphatase regulator activity;protein binding;Rab GTPase binding;Ras GTPase binding;small GTPase binding	cell part;cytoplasmic part;early endosome;endosome;Golgi apparatus;intracellular membrane-bounded organelle;intracellular organelle;intracellular part;membrane-bounded organelle;nucleus;organelle	anatomical structure development;biological regulation;cell development;cellular process;developmental process	cell part;endosome;Golgi apparatus;intracellular membrane-bounded organelle;intracellular organelle;nucleus;organelle		DUF3694;PID;RabGAP-TBC	BACOLOD_RESISTANCE_TO_ALKYLATING_AGENTS_UP;BAELDE_DIABETIC_NEPHROPATHY_DN;BENPORATH_ES_1;BIDUS_METASTASIS_UP;BOQUEST_STEM_CELL_CULTURED_VS_FRESH_UP;BROWNE_HCMV_INFECTION_12HR_DN;BROWNE_HCMV_INFECTION_20HR_DN;BROWNE_HCMV_INFECTION_20HR_UP;BROWNE_HCMV_INFECTION_30MIN_DN;BROWNE_HCMV_INFECTION_4HR_DN;BROWNE_INTERFERON_RESPONSIVE_GENES;BRUINS_UVC_RESPONSE_VIA_TP53_GROUP_C;CHEN_LIVER_METABOLISM_QTL_CIS…	Alternativesplicing;Completeproteome;GTPaseactivation;Phosphoprotein;Referenceproteome		GO:0006140;GO:0009894;GO:0009987;GO:0019219;GO:0019222;GO:0030811;GO:0031323;GO:0031329;GO:0032502;GO:0032879;GO:0032880;GO:0033121;GO:0033124;GO:0035855;GO:0043085;GO:0043087;GO:0043547;GO:0044093;GO:0048468;GO:0048856;GO:0048869;GO:0050789;GO:0050790;GO:0050794;GO:0051171;GO:0051336;GO:0051345;GO:0065007;GO:0065009;GO:0080090	GO:0005096;GO:0005488;GO:0005515;GO:0008047;GO:0017016;GO:0017137;GO:0019899;GO:0030234;GO:0030695;GO:0031267;GO:0051020;GO:0060589	GO:0005634;GO:0005768;GO:0005769;GO:0005794;GO:0043226;GO:0043227;GO:0043229;GO:0043231;GO:0044424;GO:0044444;GO:0044464	GO:0009987;GO:0032502;GO:0048468;GO:0048856;GO:0065007	GO:0005634;GO:0005768;GO:0005794;GO:0043226;GO:0043229;GO:0043231;GO:0044464	IPR000195;IPR006020;IPR011993;IPR022164	Kinesin-like;PH_like_dom;PTB/PI_dom;Rab-GTPase-TBC_dom
A6H6E9	A6H6E9	Tetratricopeptide repeat protein 23-like		Ttc23l		low	272.148	583.173	431.691	429.004	2042.51	877.278	253.842	1057.88	51532	2.32962e-17	4.99204e-17	3.69533e-17	3.67233e-17	1.74841e-16	7.50961e-17	2.17292e-17	9.05555e-17	2.90788	0.589109	-0.766069	0.910306	0.313851									TPR_1	chr5p13;DODD_NASOPHARYNGEAL_CARCINOMA_UP;GSE13306_LAMINA_PROPRIA_VS_SPLEEN_TREG_DN;GSE15324_ELF4_KO_VS_WT_NAIVE_CD8_TCELL_UP;GSE17974_IL4_AND_ANTI_IL12_VS_UNTREATED_4H_ACT_CD4_TCELL_DN;GSE29617_DAY3_VS_DAY7_TIV_FLU_VACCINE_PBMC_2008_UP;GSE30083_SP3_VS_SP4_THYMOCYTE_UP;ROME_INSULIN_TARGETS_IN_MUSCLE_DN;TGTGTGA,MIR-377;WEBER_METHYLATED_IN_COLON_CANCER;ZHOU_INFLAMMATORY_RESPONSE_FIMA_DN	Coiledcoil;Completeproteome;Referenceproteome							IPR001440;IPR011990;IPR019734	TPR_1;TPR_repeat;TPR-like_helical_dom
A6H8H2-2;A6H8H2	A6H8H2-2;A6H8H2	DENN domain-containing protein 4C		Dennd4c		high	12217.1	12204.9	18559.7	14327.2	15648.8	15503.1	13886.7	15012.9	216450	4.39268e-15	4.3883e-15	6.67316e-15	5.15138e-15	5.62656e-15	5.57416e-15	4.99299e-15	5.3979e-15	0.35715	0.345093	-0.418464	0.0945928	0.126262			biological regulation;cellular component organization;cellular component organization or biogenesis;cellular localization;cellular macromolecule localization;cellular membrane organization;cellular process;cellular protein localization;cellular response to chemical stimulus;cellular response to endogenous stimulus;cellular response to hormone stimulus;cellular response to insulin stimulus;cellula…	enzyme regulator activity;GTPase regulator activity;guanyl-nucleotide exchange factor activity;nucleoside-triphosphatase regulator activity;Rab guanyl-nucleotide exchange factor activity;Ras guanyl-nucleotide exchange factor activity;small GTPase regulator activity	cell part;cytoplasmic membrane-bounded vesicle;cytoplasmic part;cytoplasmic vesicle;cytoplasmic vesicle membrane;cytoplasmic vesicle part;cytosol;insulin-responsive compartment;intracellular membrane-bounded organelle;intracellular organelle;intracellular organelle part;intracellular part;macromolecular complex;membrane;membrane part;membrane-bounded organelle;membrane-bounded vesicle;organelle;o…	biological regulation;cellular component organization;cellular localization;cellular membrane organization;cellular process;establishment of localization;localization;membrane organization;plasma membrane organization;protein transport;response to chemical stimulus;response to endogenous stimulus;response to stimulus;transport	cell part;cytoplasmic membrane-bounded vesicle;cytosol;intracellular membrane-bounded organelle;intracellular organelle;macromolecular complex;membrane;organelle;plasma membrane;protein complex;retromer complex;vesicle		dDENN;DENN;uDENN	ACEVEDO_LIVER_TUMOR_VS_NORMAL_ADJACENT_TISSUE_DN;ATF2_S_UP.V1_DN;ATF2_UP.V1_DN;BOYLAN_MULTIPLE_MYELOMA_PCA3_DN;BUYTAERT_PHOTODYNAMIC_THERAPY_STRESS_UP;CARDOSO_RESPONSE_TO_GAMMA_RADIATION_AND_3AB;chr9p22;GOLDRATH_NAIVE_VS_MEMORY_CD8_TCELL_DN;GSE10239_KLRG1INT_VS_KLRG1HIGH_EFF_CD8_TCELL_DN;GSE12366_PLASMA_CELL_VS_MEMORY_BCELL_DN;GSE13411_NAIVE_VS_SWITCHED_MEMORY_BCELL_DN;GSE13493_DP_VS_CD4INTCD8POS…	Alternativesplicing;Cellmembrane;Completeproteome;Cytoplasm;Cytoplasmicvesicle;Guanine-nucleotidereleasingfactor;Membrane;Phosphoprotein;Proteintransport;Referenceproteome;Transport		GO:0006140;GO:0006810;GO:0007009;GO:0008104;GO:0009719;GO:0009725;GO:0009894;GO:0009987;GO:0010033;GO:0015031;GO:0016043;GO:0016044;GO:0019219;GO:0019222;GO:0030811;GO:0031323;GO:0031329;GO:0032868;GO:0032869;GO:0032870;GO:0033036;GO:0033121;GO:0033124;GO:0034613;GO:0042221;GO:0043085;GO:0043087;GO:0043434;GO:0043547;GO:0044093;GO:0045184;GO:0050789;GO:0050790;GO:0050794;GO:0050896;GO:0051171;GO:…	GO:0005083;GO:0005085;GO:0005088;GO:0017112;GO:0030234;GO:0030695;GO:0060589	GO:0005829;GO:0005886;GO:0012506;GO:0016020;GO:0016023;GO:0030141;GO:0030659;GO:0030904;GO:0031090;GO:0031410;GO:0031982;GO:0031988;GO:0032593;GO:0032991;GO:0043226;GO:0043227;GO:0043229;GO:0043231;GO:0043234;GO:0044422;GO:0044424;GO:0044425;GO:0044433;GO:0044444;GO:0044446;GO:0044464	GO:0006810;GO:0007009;GO:0009719;GO:0009987;GO:0015031;GO:0016043;GO:0016044;GO:0042221;GO:0050896;GO:0051179;GO:0051234;GO:0051641;GO:0061024;GO:0065007	GO:0005829;GO:0005886;GO:0016020;GO:0016023;GO:0030904;GO:0031982;GO:0032991;GO:0043226;GO:0043229;GO:0043231;GO:0043234;GO:0044464	IPR001194;IPR005112;IPR005113;IPR023341	dDENN_dom;DENN_dom;MABP;uDENN_dom
A6PWY4;A6PWY4-2;A6PWY4-3	A6PWY4;A6PWY4-2	WD repeat-containing protein 76		Wdr76		high	19231.2	25184	29129.5	24514.9	18622	19354.6	13622.2	17199.6	69007	2.20446e-15	2.88683e-15	3.3391e-15	2.81013e-15	2.13463e-15	2.21861e-15	1.56151e-15	1.97158e-15	-0.0464387	-0.379828	-1.09652	-0.507595	0.61443									WD40	BUYTAERT_PHOTODYNAMIC_THERAPY_STRESS_DN;CHANG_CYCLING_GENES;CHEMNITZ_RESPONSE_TO_PROSTAGLANDIN_E2_UP;CHICAS_RB1_TARGETS_LOW_SERUM;CHICAS_RB1_TARGETS_SENESCENT;chr15q15;DUTERTRE_ESTRADIOL_RESPONSE_24HR_UP;DUTERTRE_ESTRADIOL_RESPONSE_6HR_UP;GARCIA_TARGETS_OF_FLI1_AND_DAX1_DN;GEORGES_TARGETS_OF_MIR192_AND_MIR215;GOBERT_OLIGODENDROCYTE_DIFFERENTIATION_UP;GSE11864_CSF1_IFNG_VS_CSF1_IFNG_PAM3CYS_IN_MAC…	Alternativesplicing;Completeproteome;Referenceproteome;Repeat;WDrepeat							IPR001680;IPR015943;IPR017986	WD40/YVTN_repeat-like_dom;WD40_repeat;WD40_repeat_dom
A6X8Z5	A6X8Z5	Rho GTPase-activating protein 31		Arhgap31		medium	1294.23	384.358	1525.66	1068.08	959.231	419.723	1264.16	881.039	155270	3.33812e-16	9.91349e-17	3.93503e-16	2.75483e-16	2.47408e-16	1.08256e-16	3.26057e-16	2.27241e-16	-0.432143	0.126987	-0.271247	-0.192134	0.435256			biological regulation;cellular process;cellular response to stimulus;intracellular signal transduction;positive regulation of catalytic activity;positive regulation of GTPase activity;positive regulation of hydrolase activity;positive regulation of molecular function;regulation of biological process;regulation of catabolic process;regulation of catalytic activity;regulation of cellular catabolic …	binding;enzyme activator activity;enzyme regulator activity;GTPase activator activity;GTPase regulator activity;nucleoside-triphosphatase regulator activity;protein binding;protein domain specific binding;SH3 domain binding	adherens junction;anchoring junction;cell junction;cell part;cell projection;cell-substrate adherens junction;cell-substrate junction;focal adhesion;intracellular;lamellipodium	biological regulation;cellular process;response to stimulus;signal transduction	cell part;cell projection;intracellular		RhoGAP	CCTGCTG,MIR-214;chr3q13;CUI_TCF21_TARGETS_2_DN;GRAESSMANN_APOPTOSIS_BY_DOXORUBICIN_DN;GSE13229_MATURE_VS_INTMATURE_NKCELL_DN;GSE13485_CTRL_VS_DAY3_YF17D_VACCINE_PBMC_DN;GSE13485_DAY3_VS_DAY21_YF17D_VACCINE_PBMC_UP;GSE13485_DAY7_VS_DAY21_YF17D_VACCINE_PBMC_UP;GSE14769_UNSTIM_VS_240MIN_LPS_BMDM_DN;GSE15750_DAY6_VS_DAY10_EFF_CD8_TCELL_DN;GSE17721_0.5H_VS_8H_PAM3CSK4_BMDM_UP;GSE17721_LPS_VS_GARDIQUIM…	Celljunction;Cellprojection;Completeproteome;GTPaseactivation;Phosphoprotein;Referenceproteome		GO:0006140;GO:0007165;GO:0007264;GO:0009894;GO:0009987;GO:0019219;GO:0019222;GO:0030811;GO:0031323;GO:0031329;GO:0033121;GO:0033124;GO:0035556;GO:0043085;GO:0043087;GO:0043547;GO:0044093;GO:0050789;GO:0050790;GO:0050794;GO:0050896;GO:0051171;GO:0051336;GO:0051345;GO:0051716;GO:0065007;GO:0065009;GO:0080090	GO:0005096;GO:0005488;GO:0005515;GO:0008047;GO:0017124;GO:0019904;GO:0030234;GO:0030695;GO:0060589	GO:0005622;GO:0005912;GO:0005924;GO:0005925;GO:0030027;GO:0030054;GO:0030055;GO:0042995;GO:0044464;GO:0070161	GO:0007165;GO:0009987;GO:0050896;GO:0065007	GO:0005622;GO:0042995;GO:0044464	IPR000198;IPR008936	Rho_GTPase_activation_prot;RhoGAP_dom
A6X919;A6X919-2;A6X919-3;P0CW70	A6X919;A6X919-2;A6X919-3	Probable C-mannosyltransferase DPY19L1		Dpy19l1		high	9277.85	8121.95	12573.9	9991.24	20423.5	20489.5	30850.5	23921.1	84186	1.29745e-15	1.1358e-15	1.75839e-15	1.39721e-15	2.8561e-15	2.86533e-15	4.31425e-15	3.34523e-15	1.13837	1.33499	1.29486	1.25607	2.64348			anatomical structure development;carbohydrate metabolic process;cell development;cellular carbohydrate metabolic process;cellular developmental process;cellular macromolecule metabolic process;cellular metabolic process;cellular process;cellular process involved in reproduction;cellular protein metabolic process;developmental process;developmental process involved in reproduction;germ cell develo…	catalytic activity;mannosyltransferase activity;transferase activity;transferase activity, transferring glycosyl groups;transferase activity, transferring hexosyl groups	cell part;integral to membrane;intracellular membrane-bounded organelle;intracellular organelle;intracellular organelle part;intracellular part;intrinsic to membrane;membrane;membrane part;membrane-bounded organelle;nuclear inner membrane;nuclear membrane;nuclear part;nucleus;organelle;organelle inner membrane;organelle membrane;organelle part	anatomical structure development;carbohydrate metabolic process;cell development;cellular metabolic process;cellular process;developmental process;macromolecule metabolic process;macromolecule modification;metabolic process;multicellular organismal development;multicellular organismal process;peptidyl-amino acid modification;primary metabolic process;protein glycosylation;protein metabolic proces…	cell part;intracellular membrane-bounded organelle;intracellular organelle;membrane;nucleus;organelle		Dpy19	BENPORATH_EED_TARGETS;BENPORATH_ES_WITH_H3K27ME3;BENPORATH_PRC2_TARGETS;BENPORATH_SUZ12_TARGETS;BILD_E2F3_ONCOGENIC_SIGNATURE;BUCKANOVICH_T_LYMPHOCYTE_HOMING_ON_TUMOR_UP;BUYTAERT_PHOTODYNAMIC_THERAPY_STRESS_DN;CHARAFE_BREAST_CANCER_BASAL_VS_MESENCHYMAL_DN;CHARAFE_BREAST_CANCER_LUMINAL_VS_MESENCHYMAL_DN;CHEBOTAEV_GR_TARGETS_DN;chr12q14;chr7p14;CONCANNON_APOPTOSIS_BY_EPOXOMICIN_DN;CREIGHTON_ENDOCRI…	Alternativesplicing;Completeproteome;Developmentalprotein;Differentiation;Glycosyltransferase;Membrane;Referenceproteome;Spermatogenesis;Transferase;Transmembrane;Transmembranehelix		GO:0003006;GO:0005975;GO:0006464;GO:0006486;GO:0007275;GO:0007281;GO:0007286;GO:0008152;GO:0009987;GO:0018103;GO:0018193;GO:0018211;GO:0018317;GO:0018406;GO:0019538;GO:0022414;GO:0032501;GO:0032502;GO:0035268;GO:0043170;GO:0043412;GO:0043413;GO:0044237;GO:0044238;GO:0044260;GO:0044262;GO:0044267;GO:0048468;GO:0048610;GO:0048856;GO:0048869;GO:0070085	GO:0000030;GO:0003824;GO:0016740;GO:0016757;GO:0016758	GO:0005634;GO:0005637;GO:0016020;GO:0016021;GO:0019866;GO:0031090;GO:0031224;GO:0031965;GO:0043226;GO:0043227;GO:0043229;GO:0043231;GO:0044422;GO:0044424;GO:0044425;GO:0044428;GO:0044446;GO:0044464	GO:0005975;GO:0006464;GO:0006486;GO:0007275;GO:0008152;GO:0009987;GO:0018193;GO:0019538;GO:0032501;GO:0032502;GO:0043170;GO:0043412;GO:0044237;GO:0044238;GO:0048468;GO:0048856	GO:0005634;GO:0016020;GO:0043226;GO:0043229;GO:0043231;GO:0044464	IPR018732;IPR030041;IPR030042	Dpy-19/Dpy-19-like;DPY19L1;DPY19L2
A8C756;A8C756-2;A8C756-3;A8C756-4	A8C756	Thyroid adenoma-associated protein homolog		Thada		high	14014.4	11344.1	16196.4	13851.6	18597.2	13334.5	10844.1	14258.6	217290	5.05844e-15	4.09463e-15	5.84603e-15	4.9997e-15	6.7126e-15	4.81305e-15	3.91415e-15	5.1466e-15	0.408177	0.233219	-0.578758	0.0208795	0.0215921									DUF2428	ATGTCAC,MIR-489;AUNG_GASTRIC_CANCER;chr2p21;CHYLA_CBFA2T3_TARGETS_UP;CTCTGGA,MIR-520A,MIR-525;GARY_CD5_TARGETS_DN;GGCAGCT,MIR-22;GGGACCA,MIR-133A,MIR-133B;GSE13484_12H_VS_3H_YF17D_VACCINE_STIM_PBMC_UP;GSE13484_UNSTIM_VS_3H_YF17D_VACCINE_STIM_PBMC_UP;GSE1460_INTRATHYMIC_T_PROGENITOR_VS_THYMIC_STROMAL_CELL_UP;GSE1460_NAIVE_CD4_TCELL_CORD_BLOOD_VS_THYMIC_STROMAL_CELL_UP;GSE15750_WT_VS_TRAF6KO_DAY6_E…	Alternativesplicing;Coiledcoil;Completeproteome;Phosphoprotein;Referenceproteome							IPR011989;IPR016024;IPR019442	ARM-like;ARM-type_fold;DUF2428_death-receptor-like
A8VU90-2;A8VU90	A8VU90-2;A8VU90		Ankyrin repeat and LEM domain-containing protein 1	Ankle1		medium	963.987	638.442	918.896	840.442	1367.65	805.956	1023.52	1065.71	56306	9.01632e-17	5.97144e-17	8.59458e-17	7.86078e-17	1.27919e-16	7.53823e-17	9.57318e-17	9.96775e-17	0.504615	0.336146	0.15557	0.33211	1.09126									Ank_2;LEM	chr19p13;GOBERT_OLIGODENDROCYTE_DIFFERENTIATION_UP;GSE10094_LCMV_VS_LISTERIA_IND_EFF_CD4_TCELL_UP;GSE13306_TREG_VS_TCONV_LAMINA_PROPRIA_DN;GSE14769_UNSTIM_VS_80MIN_LPS_BMDM_UP;GSE17974_0H_VS_0.5H_IN_VITRO_ACT_CD4_TCELL_UP;GSE26669_CTRL_VS_COSTIM_BLOCK_MLR_CD8_TCELL_UP;GSE2706_LPS_VS_R848_AND_LPS_8H_STIM_DC_UP;GSE27786_ERYTHROBLAST_VS_MONO_MAC_UP;GSE27786_LIN_NEG_VS_CD4_TCELL_UP;GSE27786_LIN_NEG_V…	ANKrepeat;Completeproteome;Referenceproteome;Repeat							IPR000305;IPR002110;IPR003887;IPR011015;IPR020683	Ankyrin_rpt;Ankyrin_rpt-contain_dom;GIY-YIG_SF;LEM/LEM-like_dom;LEM_dom
A8Y5H7;A8Y5H7-3;A8Y5H7-2	A8Y5H7;A8Y5H7-3;A8Y5H7-2		SEC14-like protein 1	Sec14l1		high	4151.46	4818.36	4012.44	4327.42	6914.75	6392.67	2827.45	5378.29	81215	5.60068e-16	6.50038e-16	5.41313e-16	5.83807e-16	9.3286e-16	8.62427e-16	3.81447e-16	7.25578e-16	0.736057	0.407877	-0.504982	0.212984	0.204739			establishment of localization;transport		cell part;integral to membrane;intrinsic to membrane;membrane part	establishment of localization;transport	cell part		CRAL_TRIO;CRAL_TRIO_N;PRELI	AAGCACA,MIR-218;AATGTGA,MIR-23A,MIR-23B;ACEVEDO_LIVER_TUMOR_VS_NORMAL_ADJACENT_TISSUE_DN;ACOSTA_PROLIFERATION_INDEPENDENT_MYC_TARGETS_DN;BOQUEST_STEM_CELL_DN;CHIARADONNA_NEOPLASTIC_TRANSFORMATION_CDC25_DN;CHIARADONNA_NEOPLASTIC_TRANSFORMATION_KRAS_DN;chr17q25;CYTAGCAAY_UNKNOWN;CYTOPLASM;CYTOPLASMIC_PART;DACOSTA_UV_RESPONSE_VIA_ERCC3_COMMON_DN;DACOSTA_UV_RESPONSE_VIA_ERCC3_DN;DEBIASI_APOPTOSIS_BY_…	Completeproteome;Proteomicsidentification;Referenceproteome		GO:0006810;GO:0051234		GO:0016021;GO:0031224;GO:0044425;GO:0044464	GO:0006810;GO:0051234	GO:0044464	IPR001251;IPR006797;IPR009038;IPR011074	CRAL/TRIO_N_dom;CRAL-TRIO_dom;GOLD;PRELI/MSF1
B0V2N1-6;B0V2N1-2;B0V2N1;B0V2N1-4;B0V2N1-3;B0V2N1-5;Q64487-2	B0V2N1-6;B0V2N1-2;B0V2N1;B0V2N1-4;B0V2N1-3	Receptor-type tyrosine-protein phosphatase S		Ptprs		high	1745.19	1621.7	1431.42	1599.43	2884.87	2233.25	1288.63	2135.58	206820	5.99568e-16	5.57142e-16	4.9177e-16	5.49493e-16	9.91111e-16	7.67245e-16	4.42714e-16	7.3369e-16	0.725123	0.461642	-0.151608	0.345052	0.501267			anatomical structure development;biological adhesion;biological regulation;cell adhesion;cell differentiation;cell-cell adhesion;cellular component assembly;cellular component assembly at cellular level;cellular component organization;cellular component organization at cellular level;cellular component organization or biogenesis;cellular component organization or biogenesis at cellular level;cell…	binding;catalytic activity;cell adhesion molecule binding;hydrolase activity;hydrolase activity, acting on ester bonds;phosphatase activity;phosphoprotein phosphatase activity;phosphoric ester hydrolase activity;protein binding;protein tyrosine phosphatase activity;receptor binding	cell part;extracellular membrane-bounded organelle;extracellular organelle;extracellular region part;extracellular vesicular exosome;integral to membrane;intrinsic to membrane;membrane part;membrane-bounded organelle;membrane-bounded vesicle;organelle;vesicle	anatomical structure development;biological adhesion;biological regulation;cell adhesion;cell differentiation;cellular component assembly;cellular component organization;cellular membrane organization;cellular metabolic process;cellular process;developmental process;macromolecule metabolic process;macromolecule modification;membrane organization;metabolic process;phosphorus metabolic process;prim…	cell part;extracellular organelle;organelle;vesicle		fn3;I-set;Y_phosphatase	BAELDE_DIABETIC_NEPHROPATHY_DN;BIOPOLYMER_METABOLIC_PROCESS;BIOPOLYMER_MODIFICATION;BONOME_OVARIAN_CANCER_SURVIVAL_SUBOPTIMAL_DEBULKING;BOQUEST_STEM_CELL_CULTURED_VS_FRESH_UP;BOQUEST_STEM_CELL_UP;BOYLAN_MULTIPLE_MYELOMA_C_D_UP;BRCA1_DN.V1_UP;BROWNE_HCMV_INFECTION_10HR_UP;BROWNE_HCMV_INFECTION_18HR_DN;BROWNE_HCMV_INFECTION_20HR_UP;BROWNE_HCMV_INFECTION_48HR_DN;BRUINS_UVC_RESPONSE_LATE;BRUINS_UVC_R…	3D-structure;Alternativesplicing;Celladhesion;Completeproteome;Disulfidebond;Glycoprotein;Hydrolase;Immunoglobulindomain;Membrane;Proteinphosphatase;Receptor;Referenceproteome;Repeat;Signal;Transmembrane;Transmembranehelix		GO:0002682;GO:0006464;GO:0006470;GO:0006793;GO:0006796;GO:0007155;GO:0007157;GO:0007416;GO:0008152;GO:0009966;GO:0009968;GO:0009987;GO:0010627;GO:0010646;GO:0010648;GO:0010720;GO:0010741;GO:0010769;GO:0010975;GO:0016043;GO:0016044;GO:0016311;GO:0016337;GO:0019538;GO:0021510;GO:0021549;GO:0021766;GO:0021987;GO:0022038;GO:0022603;GO:0022604;GO:0022607;GO:0022610;GO:0023051;GO:0023057;GO:0030154;GO:…	GO:0003824;GO:0004721;GO:0004725;GO:0005102;GO:0005488;GO:0005515;GO:0016787;GO:0016788;GO:0016791;GO:0042578;GO:0050839	GO:0016021;GO:0031224;GO:0031982;GO:0031988;GO:0043226;GO:0043227;GO:0043230;GO:0044421;GO:0044425;GO:0044464;GO:0065010;GO:0070062	GO:0006464;GO:0006470;GO:0006793;GO:0007155;GO:0008152;GO:0009987;GO:0016043;GO:0016044;GO:0019538;GO:0022607;GO:0022610;GO:0030154;GO:0032502;GO:0043170;GO:0043412;GO:0044237;GO:0044238;GO:0048856;GO:0061024;GO:0065007	GO:0031982;GO:0043226;GO:0043230;GO:0044464	IPR000242;IPR000387;IPR003598;IPR003961;IPR007110;IPR013098;IPR013783;IPR016130;IPR029021	FN3_dom;Ig_I-set;Ig_sub2;Ig-like_dom;Ig-like_fold;Prot-tyrosine_phosphatase-like;Tyr/Dual-sp_Pase;Tyr_Pase_AS;Tyr_Pase_rcpt/non-rcpt
B1AQJ2	B1AQJ2	Ubiquitin carboxyl-terminal hydrolase 36		Usp36		high	10288.3	11101.4	19333.9	13574.5	18984.2	13689.8	9685.09	14119.7	119910	2.04928e-15	2.21125e-15	3.85105e-15	2.70386e-15	3.78139e-15	2.72682e-15	1.92913e-15	2.81245e-15	0.883799	0.302356	-0.997297	0.0629524	0.0361164			biological regulation;catabolic process;cellular catabolic process;cellular macromolecule catabolic process;cellular macromolecule metabolic process;cellular metabolic process;cellular process;cellular protein metabolic process;macromolecule catabolic process;macromolecule metabolic process;macromolecule modification;metabolic process;modification-dependent macromolecule catabolic process;modific…	catalytic activity;cysteine-type endopeptidase activity;cysteine-type peptidase activity;endopeptidase activity;hydrolase activity;peptidase activity;peptidase activity, acting on L-amino acid peptides;small conjugating protein-specific protease activity;ubiquitin-specific protease activity	cell part;intracellular membrane-bounded organelle;intracellular non-membrane-bounded organelle;intracellular organelle;intracellular organelle part;intracellular part;membrane-bounded organelle;non-membrane-bounded organelle;nuclear part;nucleolus;nucleus;organelle;organelle part	biological regulation;catabolic process;cellular metabolic process;cellular process;macromolecule metabolic process;macromolecule modification;metabolic process;primary metabolic process;protein metabolic process;protein modification by small protein conjugation or removal;protein modification process;proteolysis;proteolysis involved in cellular protein catabolic process	cell part;intracellular membrane-bounded organelle;intracellular non-membrane-bounded organelle;intracellular organelle;nucleolus;nucleus;organelle		UCH	BEIER_GLIOMA_STEM_CELL_DN;BOQUEST_STEM_CELL_DN;BUYTAERT_PHOTODYNAMIC_THERAPY_STRESS_UP;CACGTG_V$MYC_Q2;CAMP_UP.V1_DN;chr17q25;COLDREN_GEFITINIB_RESISTANCE_UP;CSR_EARLY_UP.V1_UP;CTTTAAR_UNKNOWN;GRAESSMANN_APOPTOSIS_BY_DOXORUBICIN_DN;GRAESSMANN_RESPONSE_TO_MC_AND_DOXORUBICIN_DN;GSE11864_UNTREATED_VS_CSF1_PAM3CYS_IN_MAC_DN;GSE13485_DAY1_VS_DAY21_YF17D_VACCINE_PBMC_UP;GSE14000_TRANSLATED_RNA_VS_MRNA_…	Completeproteome;Hydrolase;Nucleus;Phosphoprotein;Protease;Referenceproteome;Thiolprotease;Ublconjugationpathway		GO:0006464;GO:0006508;GO:0006511;GO:0008152;GO:0009056;GO:0009057;GO:0009894;GO:0009987;GO:0010498;GO:0016579;GO:0019222;GO:0019538;GO:0019941;GO:0030162;GO:0031323;GO:0031329;GO:0032268;GO:0042176;GO:0043161;GO:0043170;GO:0043412;GO:0043632;GO:0044237;GO:0044238;GO:0044248;GO:0044260;GO:0044265;GO:0044267;GO:0050789;GO:0050794;GO:0051246;GO:0051603;GO:0060255;GO:0061136;GO:0065007;GO:0070646;GO:…	GO:0003824;GO:0004175;GO:0004197;GO:0004843;GO:0008233;GO:0008234;GO:0016787;GO:0019783;GO:0070011	GO:0005634;GO:0005730;GO:0043226;GO:0043227;GO:0043228;GO:0043229;GO:0043231;GO:0043232;GO:0044422;GO:0044424;GO:0044428;GO:0044446;GO:0044464	GO:0006464;GO:0006508;GO:0008152;GO:0009056;GO:0009987;GO:0019538;GO:0043170;GO:0043412;GO:0044237;GO:0044238;GO:0051603;GO:0065007;GO:0070647	GO:0005634;GO:0005730;GO:0043226;GO:0043229;GO:0043231;GO:0043232;GO:0044464	IPR001394;IPR018200;IPR028889	Peptidase_C19_UCH;USP_CS;USP_dom
B1AT66-2;B1AT66	B1AT66-2;B1AT66	Monocarboxylate transporter 7		Slc16a6		medium	4167.49	6086.58	4909.59	5054.55	3590.79	5114.21	2164.21	3623.07	57295	3.96638e-16	5.79287e-16	4.67267e-16	4.81064e-16	3.41751e-16	4.86742e-16	2.05977e-16	3.44823e-16	-0.214877	-0.251121	-1.18176	-0.549254	0.64833			carboxylic acid transport;cellular process;establishment of localization;ion transmembrane transport;ion transport;monocarboxylic acid transport;organic acid transport;organic substance transport;transmembrane transport;transport	active transmembrane transporter activity;carboxylic acid transmembrane transporter activity;monocarboxylic acid transmembrane transporter activity;organic acid transmembrane transporter activity;secondary active transmembrane transporter activity;substrate-specific transmembrane transporter activity;substrate-specific transporter activity;symporter activity;transmembrane transporter activity;tra…	cell part;integral to membrane;intrinsic to membrane;membrane;membrane part;plasma membrane	cellular process;establishment of localization;ion transport;organic acid transport;transmembrane transport;transport	cell part;membrane;plasma membrane		MFS_1	AACTTT_UNKNOWN;ARGGGTTAA_UNKNOWN;BILD_E2F3_ONCOGENIC_SIGNATURE;BRCA1_DN.V1_UP;BROCKE_APOPTOSIS_REVERSED_BY_IL6;CAGGTG_V$E12_Q6;CARBOXYLIC_ACID_TRANSMEMBRANE_TRANSPORTER_ACTIVITY;CARBOXYLIC_ACID_TRANSPORT;CELL_FRACTION;CHARAFE_BREAST_CANCER_LUMINAL_VS_BASAL_UP;chr17q24;CRX_NRL_DN.V1_UP;DEURIG_T_CELL_PROLYMPHOCYTIC_LEUKEMIA_DN;DOANE_BREAST_CANCER_ESR1_UP;ESTABLISHMENT_OF_LOCALIZATION;FARMER_BREAST_…	Alternativesplicing;Cellmembrane;Completeproteome;Membrane;Phosphoprotein;Referenceproteome;Symport;Transmembrane;Transmembranehelix;Transport		GO:0006810;GO:0006811;GO:0009987;GO:0015718;GO:0015849;GO:0034220;GO:0046942;GO:0051234;GO:0055085;GO:0071702	GO:0005215;GO:0005342;GO:0008028;GO:0015291;GO:0015293;GO:0022804;GO:0022857;GO:0022891;GO:0022892;GO:0046943	GO:0005886;GO:0016020;GO:0016021;GO:0031224;GO:0044425;GO:0044464	GO:0006810;GO:0006811;GO:0009987;GO:0015849;GO:0051234;GO:0055085	GO:0005886;GO:0016020;GO:0044464	IPR011701;IPR020846;IPR030766	MCT7;MFS;MFS_dom
B1AUE5	B1AUE5	Peroxisome biogenesis factor 10		Pex10		low	679.924	779.285	1173.19	877.465	1671.51	1019.35	1369.44	1353.43	37157	4.19667e-17	4.80995e-17	7.24121e-17	5.41594e-17	1.0317e-16	6.29167e-17	8.45255e-17	8.35374e-17	1.29771	0.387421	0.223155	0.636094	0.704856			cellular component organization;cellular component organization at cellular level;cellular component organization or biogenesis;cellular component organization or biogenesis at cellular level;cellular process;establishment of localization;establishment of localization in cell;establishment of protein localization;establishment of protein localization to organelle;establishment of protein localiza…	binding;cation binding;ion binding;metal ion binding;protein binding;protein C-terminus binding;transition metal ion binding;zinc ion binding	cell part;cytoplasmic part;integral to membrane;integral to organelle membrane;integral to peroxisomal membrane;intracellular;intracellular membrane-bounded organelle;intracellular organelle;intracellular organelle part;intracellular part;intrinsic to membrane;intrinsic to organelle membrane;intrinsic to peroxisomal membrane;membrane;membrane part;membrane-bounded organelle;microbody;microbody me…	cellular component organization;cellular process;establishment of localization;organelle organization;peroxisome organization;protein targeting;protein transport;transport	cell part;intracellular;intracellular membrane-bounded organelle;intracellular organelle;membrane;microbody;organelle;peroxisome	Peroxisome	Pex2_Pex12;zf-RING_2	CAGGTG_V$E12_Q6;CELLULAR_LOCALIZATION;chr1p36;CYTOPLASM;CYTOPLASMIC_PART;ESTABLISHMENT_OF_CELLULAR_LOCALIZATION;ESTABLISHMENT_OF_LOCALIZATION;ESTABLISHMENT_OF_PROTEIN_LOCALIZATION;GSE13229_IMM_VS_MATURE_NKCELL_DN;GSE14769_UNSTIM_VS_40MIN_LPS_BMDM_UP;GSE15324_NAIVE_VS_ACTIVATED_ELF4_KO_CD8_TCELL_UP;GSE2197_IMMUNOSUPPRESSIVE_DNA__VS_UNTREATEDIN_DC_DN;GSE22886_IGM_MEMORY_BCELL_VS_BM_PLASMA_CELL_DN;G…	Completeproteome;Membrane;Metal-binding;Peroxisome;Peroxisomebiogenesis;Referenceproteome;Zinc;Zinc-finger		GO:0006605;GO:0006625;GO:0006810;GO:0006886;GO:0006996;GO:0007031;GO:0009987;GO:0015031;GO:0016043;GO:0016558;GO:0017038;GO:0043574;GO:0045184;GO:0046907;GO:0051234;GO:0051649;GO:0071840;GO:0071841;GO:0071842;GO:0072594;GO:0072663	GO:0005488;GO:0005515;GO:0008022;GO:0008270;GO:0043167;GO:0043169;GO:0046872;GO:0046914	GO:0005622;GO:0005777;GO:0005778;GO:0005779;GO:0016020;GO:0016021;GO:0031090;GO:0031224;GO:0031231;GO:0031300;GO:0031301;GO:0031903;GO:0042579;GO:0043226;GO:0043227;GO:0043229;GO:0043231;GO:0044422;GO:0044424;GO:0044425;GO:0044438;GO:0044439;GO:0044444;GO:0044446;GO:0044464	GO:0006605;GO:0006810;GO:0006996;GO:0007031;GO:0009987;GO:0015031;GO:0016043;GO:0051234	GO:0005622;GO:0005777;GO:0016020;GO:0042579;GO:0043226;GO:0043229;GO:0043231;GO:0044464	IPR001841;IPR006845;IPR013083;IPR017907;IPR025654	Pex_N;PEX10;Znf_RING;Znf_RING/FYVE/PHD;Znf_RING_CS	ko04146
B1AUR6;B1AUR6-2	B1AUR6;B1AUR6-2	Protein MMS22-like		Mms22l		high	2070	2671.55	4041.29	2927.61	3218.85	3339.52	2918.37	3158.91	140580	4.83389e-16	6.23865e-16	9.43729e-16	6.83661e-16	7.5167e-16	7.7985e-16	6.81502e-16	7.37674e-16	0.636915	0.321963	-0.469654	0.163074	0.174321			cellular macromolecule metabolic process;cellular metabolic process;cellular nitrogen compound metabolic process;cellular process;cellular response to stimulus;cellular response to stress;DNA metabolic process;DNA recombination;DNA repair;double-strand break repair;double-strand break repair via homologous recombination;macromolecule metabolic process;maintenance of fidelity involved in DNA-depen…		cell part;chromosomal part;FACT complex;intracellular organelle part;intracellular part;macromolecular complex;MCM complex;nuclear chromosome part;nuclear part;nuclear replication fork;nucleoplasm;nucleoplasm part;organelle part;protein complex;replication fork;transcription elongation factor complex	cellular metabolic process;cellular nitrogen compound metabolic process;cellular process;DNA metabolic process;DNA recombination;DNA repair;macromolecule metabolic process;metabolic process;nitrogen compound metabolic process;nucleobase-containing compound metabolic process;primary metabolic process;response to DNA damage stimulus;response to stimulus;response to stress	cell part;macromolecular complex;nucleoplasm;protein complex;transcription elongation factor complex		MMS22L_C;MMS22L_N	ACEVEDO_LIVER_CANCER_WITH_H3K9ME3_DN;chr6q16;DUTERTRE_ESTRADIOL_RESPONSE_24HR_UP;DUTERTRE_ESTRADIOL_RESPONSE_6HR_UP;FORTSCHEGGER_PHF8_TARGETS_DN;GAVIN_FOXP3_TARGETS_CLUSTER_P6;GOBERT_OLIGODENDROCYTE_DIFFERENTIATION_UP;GSE14350_TREG_VS_TEFF_DN;GSE14769_UNSTIM_VS_240MIN_LPS_BMDM_UP;GSE17721_CPG_VS_GARDIQUIMOD_4H_BMDM_UP;GSE17721_CPG_VS_GARDIQUIMOD_6H_BMDM_DN;GSE24142_DN2_VS_DN3_THYMOCYTE_UP;GSE2778…	Alternativesplicing;Completeproteome;DNAdamage;DNArepair;Nucleus;Referenceproteome		GO:0000724;GO:0000725;GO:0006139;GO:0006259;GO:0006281;GO:0006302;GO:0006310;GO:0006807;GO:0006950;GO:0006974;GO:0008152;GO:0009987;GO:0031297;GO:0033554;GO:0034641;GO:0043170;GO:0044237;GO:0044238;GO:0044260;GO:0045005;GO:0050896;GO:0051716;GO:0090304		GO:0005654;GO:0005657;GO:0008023;GO:0032991;GO:0035101;GO:0042555;GO:0043234;GO:0043596;GO:0044422;GO:0044424;GO:0044427;GO:0044428;GO:0044446;GO:0044451;GO:0044454;GO:0044464	GO:0006139;GO:0006259;GO:0006281;GO:0006310;GO:0006807;GO:0006950;GO:0006974;GO:0008152;GO:0009987;GO:0034641;GO:0043170;GO:0044237;GO:0044238;GO:0050896	GO:0005654;GO:0008023;GO:0032991;GO:0043234;GO:0044464	IPR029424;IPR029425	MMS22L_C;MMS22L_N
B1AVH7;B1AVH7-2;Q9JJF6-2	B1AVH7	TBC1 domain family member 2A		Tbc1d2		high	2577.02	3391.35	4167.91	3378.76	5456.67	4088.62	3366.88	4304.05	104260	4.46313e-16	5.87345e-16	7.21837e-16	5.85165e-16	9.45036e-16	7.08106e-16	5.83107e-16	7.45417e-16	1.08232	0.269757	-0.307912	0.348053	0.319644			biological regulation;positive regulation of catalytic activity;positive regulation of GTPase activity;positive regulation of hydrolase activity;positive regulation of molecular function;regulation of biological process;regulation of catabolic process;regulation of catalytic activity;regulation of cellular catabolic process;regulation of cellular metabolic process;regulation of cellular process;r…	binding;cadherin binding;calcium ion binding;cation binding;cell adhesion molecule binding;enzyme activator activity;enzyme regulator activity;GTPase activator activity;GTPase regulator activity;ion binding;metal ion binding;nucleoside-triphosphatase regulator activity;protein binding	cell junction;cell part;cytoplasmic membrane-bounded vesicle;cytoplasmic part;cytoplasmic vesicle;intracellular membrane-bounded organelle;intracellular organelle;intracellular part;membrane-bounded organelle;membrane-bounded vesicle;organelle;vesicle	biological regulation	cell part;cytoplasmic membrane-bounded vesicle;intracellular membrane-bounded organelle;intracellular organelle;organelle;vesicle		PH;RabGAP-TBC	ACEVEDO_LIVER_CANCER_UP;ACEVEDO_LIVER_TUMOR_VS_NORMAL_ADJACENT_TISSUE_UP;AMIT_EGF_RESPONSE_480_HELA;BERNARD_PPAPDC1B_TARGETS_DN;BLALOCK_ALZHEIMERS_DISEASE_UP;BUYTAERT_PHOTODYNAMIC_THERAPY_STRESS_DN;chr9q22;CREIGHTON_ENDOCRINE_THERAPY_RESISTANCE_3;FOSTER_KDM1A_TARGETS_DN;FULCHER_INFLAMMATORY_RESPONSE_LECTIN_VS_LPS_DN;GOZGIT_ESR1_TARGETS_DN;GSE10325_LUPUS_BCELL_VS_LUPUS_MYELOID_DN;GSE13484_12H_VS_3…	Alternativesplicing;Celljunction;Coiledcoil;Completeproteome;Cytoplasm;Cytoplasmicvesicle;GTPaseactivation;Phosphoprotein;Referenceproteome		GO:0006140;GO:0009894;GO:0019219;GO:0019222;GO:0030811;GO:0031323;GO:0031329;GO:0033121;GO:0033124;GO:0043085;GO:0043087;GO:0043547;GO:0044093;GO:0050789;GO:0050790;GO:0050794;GO:0051171;GO:0051336;GO:0051345;GO:0065007;GO:0065009;GO:0080090	GO:0005096;GO:0005488;GO:0005509;GO:0005515;GO:0008047;GO:0030234;GO:0030695;GO:0043167;GO:0043169;GO:0045296;GO:0046872;GO:0050839;GO:0060589	GO:0016023;GO:0030054;GO:0031410;GO:0031982;GO:0031988;GO:0043226;GO:0043227;GO:0043229;GO:0043231;GO:0044424;GO:0044444;GO:0044464	GO:0065007	GO:0016023;GO:0031982;GO:0043226;GO:0043229;GO:0043231;GO:0044464	IPR000195;IPR001849;IPR002048;IPR011993	EF_hand_dom;PH_domain;PH_like_dom;Rab-GTPase-TBC_dom
B1AVY7	B1AVY7	Kinesin-like protein KIF16B		Kif16b		high	1179.14	883.366	2092.85	1385.12	1062.8	629.208	830.011	840.674	150060	2.93923e-16	2.20196e-16	5.21683e-16	3.45267e-16	2.64924e-16	1.56842e-16	2.06896e-16	2.09554e-16	-0.149861	-0.489475	-1.33427	-0.657868	0.69321			anatomical structure development;anatomical structure formation involved in morphogenesis;biological regulation;catabolic process;cell surface receptor linked signaling pathway;cellular catabolic process;cellular component movement;cellular macromolecule metabolic process;cellular metabolic process;cellular process;cellular response to chemical stimulus;cellular response to fibroblast growth fact…	adenyl nucleotide binding;adenyl ribonucleotide binding;ATP binding;ATPase activity;binding;catalytic activity;enzyme binding;GTPase binding;hydrolase activity;hydrolase activity, acting on acid anhydrides;hydrolase activity, acting on acid anhydrides, in phosphorus-containing anhydrides;lipid binding;microtubule motor activity;motor activity;nucleoside-triphosphatase activity;nucleotide binding;…	cell part;cytoplasmic part;cytoskeletal part;early endosome;early endosome membrane;endosomal part;endosome;endosome membrane;intracellular membrane-bounded organelle;intracellular organelle;intracellular organelle part;intracellular part;kinesin complex;macromolecular complex;membrane;membrane-bounded organelle;microtubule;microtubule associated complex;organelle;organelle membrane;organelle par…	anatomical structure development;anatomical structure formation involved in morphogenesis;biological regulation;catabolic process;cellular component movement;cellular metabolic process;cellular process;developmental process;endosome transport;establishment of localization;Golgi vesicle transport;macromolecule metabolic process;metabolic process;response to chemical stimulus;response to endogenous…	cell part;endosome;intracellular membrane-bounded organelle;intracellular organelle;macromolecular complex;membrane;organelle;protein complex		FHA;Kinesin;PX	ATCATGA,MIR-433;ATGTAGC,MIR-221,MIR-222;BREDEMEYER_RAG_SIGNALING_VIA_ATM_NOT_VIA_NFKB_UP;BRUINS_UVC_RESPONSE_VIA_TP53_GROUP_A;BRUINS_UVC_RESPONSE_VIA_TP53_GROUP_D;BURTON_ADIPOGENESIS_11;CAGGTG_V$E12_Q6;chr20p11;FARMER_BREAST_CANCER_BASAL_VS_LULMINAL;GGGCGGR_V$SP1_Q6;GSE10239_KLRG1INT_VS_KLRG1HIGH_EFF_CD8_TCELL_DN;GSE13411_NAIVE_BCELL_VS_PLASMA_CELL_UP;GSE13485_PRE_VS_POST_YF17D_VACCINATION_PBMC_D…	ATP-binding;Coiledcoil;Completeproteome;Cytoplasm;Cytoskeleton;Endosome;Lipid-binding;Membrane;Microtubule;Motorprotein;Nucleotide-binding;Phosphoprotein;Referenceproteome;Transport		GO:0001704;GO:0001919;GO:0006810;GO:0006892;GO:0006895;GO:0006928;GO:0007017;GO:0007018;GO:0007165;GO:0007166;GO:0007167;GO:0007169;GO:0007173;GO:0007492;GO:0008152;GO:0008543;GO:0009056;GO:0009057;GO:0009719;GO:0009888;GO:0009987;GO:0010033;GO:0016192;GO:0016197;GO:0019222;GO:0023051;GO:0031323;GO:0032502;GO:0032801;GO:0042221;GO:0043112;GO:0043170;GO:0044237;GO:0044248;GO:0044260;GO:0044344;GO:…	GO:0000166;GO:0003774;GO:0003777;GO:0003824;GO:0005488;GO:0005515;GO:0005524;GO:0005543;GO:0005547;GO:0008289;GO:0008574;GO:0016462;GO:0016787;GO:0016817;GO:0016818;GO:0016887;GO:0017016;GO:0017076;GO:0017111;GO:0017137;GO:0019899;GO:0030554;GO:0031267;GO:0032266;GO:0032553;GO:0032555;GO:0032559;GO:0035091;GO:0035639;GO:0043325;GO:0051020;GO:0080025	GO:0005768;GO:0005769;GO:0005871;GO:0005874;GO:0005875;GO:0010008;GO:0016020;GO:0031090;GO:0031901;GO:0032991;GO:0043226;GO:0043227;GO:0043229;GO:0043231;GO:0043234;GO:0044422;GO:0044424;GO:0044430;GO:0044440;GO:0044444;GO:0044446;GO:0044464	GO:0006810;GO:0006928;GO:0007165;GO:0008152;GO:0009056;GO:0009719;GO:0009987;GO:0016192;GO:0016197;GO:0032502;GO:0042221;GO:0043170;GO:0044237;GO:0048193;GO:0048646;GO:0048856;GO:0050896;GO:0051234;GO:0065007	GO:0005768;GO:0016020;GO:0032991;GO:0043226;GO:0043229;GO:0043231;GO:0043234;GO:0044464	IPR000253;IPR001683;IPR001752;IPR008984;IPR019821;IPR027417;IPR027640	FHA_dom;Kinesin_motor_CS;Kinesin_motor_dom;Kinesin-like_fam;Phox;P-loop_NTPase;SMAD_FHA_domain
B1AVZ0	B1AVZ0	Uracil phosphoribosyltransferase homolog		Uprt		high	40583.3	24629	24097.4	29769.9	37453.7	29898.7	13925.8	27092.7	34278	2.31082e-15	1.40238e-15	1.37211e-15	1.6951e-15	2.13262e-15	1.70244e-15	7.92936e-16	1.54267e-15	-0.115777	0.279723	-0.791121	-0.209058	0.242205			biological regulation;biosynthetic process;body fluid secretion;cellular biosynthetic process;cellular metabolic process;cellular nitrogen compound biosynthetic process;cellular nitrogen compound metabolic process;cellular process;establishment of localization;female pregnancy;heterocycle biosynthetic process;heterocycle metabolic process;lactation;metabolic process;multicellular organismal proce…		cell part;cytoplasm;intracellular membrane-bounded organelle;intracellular organelle;intracellular part;membrane-bounded organelle;nucleus;organelle	biological regulation;biosynthetic process;cellular metabolic process;cellular nitrogen compound metabolic process;cellular process;establishment of localization;heterocycle metabolic process;metabolic process;multicellular organismal process;multi-organism process;nitrogen compound metabolic process;nucleobase-containing compound metabolic process;nucleobase-containing small molecule metabolic p…	cell part;cytoplasm;intracellular membrane-bounded organelle;intracellular organelle;nucleus;organelle	Pyrimidine metabolism		CTTTGT_V$LEF1_Q2;DANG_BOUND_BY_MYC;DANG_MYC_TARGETS_UP;GGGCGGR_V$SP1_Q6;GSE14000_TRANSLATED_RNA_VS_MRNA_4H_LPS_DC_UP;GSE15659_TREG_VS_TCONV_UP;GSE17974_IL4_AND_ANTI_IL12_VS_UNTREATED_12H_ACT_CD4_TCELL_UP;GSE17974_IL4_AND_ANTI_IL12_VS_UNTREATED_72H_ACT_CD4_TCELL_UP;KEGG_PYRIMIDINE_METABOLISM;KRIEG_HYPOXIA_NOT_VIA_KDM3A;RNGTGGGC_UNKNOWN;V$CRX_Q4;V$EGR2_01;WTGAAAT_UNKNOWN	Completeproteome;Cytoplasm;Nucleus;Referenceproteome		GO:0006139;GO:0006213;GO:0006220;GO:0006221;GO:0006222;GO:0006753;GO:0006807;GO:0006810;GO:0007565;GO:0007589;GO:0007595;GO:0008152;GO:0009058;GO:0009116;GO:0009117;GO:0009119;GO:0009123;GO:0009124;GO:0009129;GO:0009130;GO:0009156;GO:0009161;GO:0009165;GO:0009173;GO:0009174;GO:0009218;GO:0009220;GO:0009259;GO:0009260;GO:0009719;GO:0009725;GO:0009987;GO:0010033;GO:0018130;GO:0022414;GO:0032501;GO:…		GO:0005634;GO:0005737;GO:0043226;GO:0043227;GO:0043229;GO:0043231;GO:0044424;GO:0044464	GO:0006139;GO:0006807;GO:0006810;GO:0008152;GO:0009058;GO:0009116;GO:0009117;GO:0009719;GO:0009987;GO:0032501;GO:0034641;GO:0042221;GO:0044237;GO:0044238;GO:0044281;GO:0046483;GO:0046903;GO:0050878;GO:0050896;GO:0051234;GO:0051704;GO:0055086;GO:0065007	GO:0005634;GO:0005737;GO:0043226;GO:0043229;GO:0043231;GO:0044464	IPR029057	PRTase-like	ko00240
B1AX39;B1AX39-3	B1AX39	Zinc finger CCHC domain-containing protein 7		Zcchc7		medium	541.883	1290.29	1198.93	1010.37	1316.5	1751.64	157.485	1075.21	63000	5.67087e-17	1.3503e-16	1.25469e-16	1.05736e-16	1.37773e-16	1.83312e-16	1.6481e-17	1.12522e-16	1.28065	0.441019	-2.92846	-0.402264	0.105652				binding;cation binding;ion binding;metal ion binding;transition metal ion binding;zinc ion binding	cell part;cytoplasm;intracellular membrane-bounded organelle;intracellular non-membrane-bounded organelle;intracellular organelle;intracellular organelle part;intracellular part;membrane-bounded organelle;non-membrane-bounded organelle;nuclear part;nucleolus;nucleus;organelle;organelle part		cell part;cytoplasm;intracellular membrane-bounded organelle;intracellular non-membrane-bounded organelle;intracellular organelle;nucleolus;nucleus;organelle	RNA degradation	zf-CCHC	ACTAYRNNNCCCR_UNKNOWN;CACGTG_V$MYC_Q2;chr9p13;E2F3_UP.V1_DN;GGGAGGRR_V$MAZ_Q6;GGGCGGR_V$SP1_Q6;GSE34205_HEALTHY_VS_FLU_INF_INFANT_PBMC_UP;JOHNSTONE_PARVB_TARGETS_3_DN;KEGG_RNA_DEGRADATION;LIAO_METASTASIS;RCGCANGCGY_V$NRF1_Q6;RODRIGUES_THYROID_CARCINOMA_ANAPLASTIC_DN;RODRIGUES_THYROID_CARCINOMA_ANAPLASTIC_UP;RODRIGUES_THYROID_CARCINOMA_POORLY_DIFFERENTIATED_DN;RODWELL_AGING_KIDNEY_UP;RYTTCCTG_V$ET…	Alternativesplicing;Completeproteome;Metal-binding;Nucleus;Phosphoprotein;Referenceproteome;Repeat;Zinc;Zinc-finger			GO:0005488;GO:0008270;GO:0043167;GO:0043169;GO:0046872;GO:0046914	GO:0005634;GO:0005730;GO:0005737;GO:0043226;GO:0043227;GO:0043228;GO:0043229;GO:0043231;GO:0043232;GO:0044422;GO:0044424;GO:0044428;GO:0044446;GO:0044464		GO:0005634;GO:0005730;GO:0005737;GO:0043226;GO:0043229;GO:0043231;GO:0043232;GO:0044464	IPR001878	Znf_CCHC	ko03018
B1AXH1	B1AXH1	NHS-like protein 2		Nhsl2		high	586.07	760.005	812.595	719.557	3114.43	2737.71	1943.54	2598.56	91872	8.94408e-17	1.15985e-16	1.24011e-16	1.09812e-16	4.75297e-16	4.17805e-16	2.96607e-16	3.9657e-16	2.40982	1.84889	1.25808	1.83893	1.50619									NHS	BRUINS_UVC_RESPONSE_VIA_TP53_GROUP_A;GSE11864_UNTREATED_VS_CSF1_IN_MAC_DN;GSE13229_IMM_VS_MATURE_NKCELL_DN;GSE13306_LAMINA_PROPRIA_VS_SPLEEN_TREG_UP;GSE14308_TH2_VS_TH1_DN;GSE15324_NAIVE_VS_ACTIVATED_ELF4_KO_CD8_TCELL_UP;GSE15930_STIM_VS_STIM_AND_IFNAB_72H_CD8_T_CELL_UP;GSE15930_STIM_VS_STIM_AND_IL-12_24H_CD8_T_CELL_DN;GSE15930_STIM_VS_STIM_AND_IL-12_72H_CD8_T_CELL_DN;GSE15930_STIM_VS_STIM_AND_TR…	Completeproteome;Referenceproteome							IPR024845	NHS_fam
B1AY10;B1AY10-2;B1AY10-3	B1AY10;B1AY10-2;B1AY10-3	Transcriptional repressor NF-X1		Nfx1		high	13481.1	13492.5	16147.4	14373.7	23698.8	24617.6	13111.1	20475.8	123810	2.77257e-15	2.77494e-15	3.32094e-15	2.95615e-15	4.87401e-15	5.06296e-15	2.69648e-15	4.21115e-15	0.813883	0.867527	-0.300514	0.460299	0.455696			biological regulation;negative regulation of biological process;negative regulation of biosynthetic process;negative regulation of cellular biosynthetic process;negative regulation of cellular macromolecule biosynthetic process;negative regulation of cellular metabolic process;negative regulation of cellular process;negative regulation of gene expression;negative regulation of macromolecule biosy…	binding;catalytic activity;cation binding;DNA binding;ion binding;ligase activity;metal ion binding;nucleic acid binding;nucleic acid binding transcription factor activity;regulatory region DNA binding;regulatory region nucleic acid binding;RNA polymerase II core promoter proximal region sequence-specific DNA binding transcription factor activity;RNA polymerase II core promoter proximal region se…	cell part;cytoplasm;intracellular membrane-bounded organelle;intracellular organelle;intracellular organelle part;intracellular part;membrane;membrane-bounded organelle;nuclear part;nucleoplasm;nucleus;organelle;organelle part;plasma membrane	biological regulation	cell part;cytoplasm;intracellular membrane-bounded organelle;intracellular organelle;membrane;nucleoplasm;nucleus;organelle;plasma membrane		R3H;zf-NF-X1	BIOPOLYMER_METABOLIC_PROCESS;BLALOCK_ALZHEIMERS_DISEASE_UP;CACGTG_V$MYC_Q2;CAMP_UP.V1_UP;chr9p12;DEFENSE_RESPONSE;DEURIG_T_CELL_PROLYMPHOCYTIC_LEUKEMIA_DN;DNA_BINDING;DODD_NASOPHARYNGEAL_CARCINOMA_UP;ENK_UV_RESPONSE_EPIDERMIS_UP;GAUSSMANN_MLL_AF4_FUSION_TARGETS_G_UP;GKCGCNNNNNNNTGAYG_UNKNOWN;GSE10325_BCELL_VS_MYELOID_UP;GSE11864_UNTREATED_VS_CSF1_IFNG_IN_MAC_DN;GSE12366_PLASMA_CELL_VS_MEMORY_BCEL…	Alternativesplicing;Completeproteome;DNA-binding;Ligase;Metal-binding;Nucleus;Phosphoprotein;Referenceproteome;Repeat;Repressor;Transcription;Transcriptionregulation;Ublconjugationpathway;Zinc;Zinc-finger		GO:0000122;GO:0006355;GO:0006357;GO:0009889;GO:0009890;GO:0009892;GO:0010468;GO:0010556;GO:0010558;GO:0010605;GO:0010629;GO:0019219;GO:0019222;GO:0031323;GO:0031324;GO:0031326;GO:0031327;GO:0045346;GO:0045347;GO:0045892;GO:0045934;GO:0048519;GO:0048523;GO:0050789;GO:0050794;GO:0051171;GO:0051172;GO:0051252;GO:0051253;GO:0060255;GO:0065007;GO:0080090;GO:2000112;GO:2000113	GO:0000975;GO:0000976;GO:0000977;GO:0000981;GO:0000982;GO:0001012;GO:0001067;GO:0001071;GO:0001078;GO:0003676;GO:0003677;GO:0003700;GO:0003824;GO:0005488;GO:0008270;GO:0016874;GO:0043167;GO:0043169;GO:0043565;GO:0044212;GO:0046872;GO:0046914	GO:0005634;GO:0005654;GO:0005737;GO:0005886;GO:0016020;GO:0043226;GO:0043227;GO:0043229;GO:0043231;GO:0044422;GO:0044424;GO:0044428;GO:0044446;GO:0044464	GO:0065007	GO:0005634;GO:0005654;GO:0005737;GO:0005886;GO:0016020;GO:0043226;GO:0043229;GO:0043231;GO:0044464	IPR000967;IPR001374;IPR001841;IPR019786;IPR019787	R3H_ss-bd;Zinc_finger_PHD-type_CS;Znf_NFX1;Znf_PHD-finger;Znf_RING
B1AY13;B1AY13-2	B1AY13	Ubiquitin carboxyl-terminal hydrolase 24		Usp24		high	18277.4	18657	21002.8	19312.4	25499.5	22187.7	13581.7	20423	294000	8.92615e-15	9.11158e-15	1.02572e-14	9.43163e-15	1.24532e-14	1.08359e-14	6.63291e-15	9.974e-15	0.480411	0.250041	-0.628918	0.0338449	0.0318114			biological regulation;catabolic process;cellular catabolic process;cellular macromolecule catabolic process;cellular macromolecule metabolic process;cellular metabolic process;cellular process;cellular protein metabolic process;macromolecule catabolic process;macromolecule metabolic process;macromolecule modification;metabolic process;modification-dependent macromolecule catabolic process;modific…	catalytic activity;cysteine-type endopeptidase activity;cysteine-type peptidase activity;endopeptidase activity;hydrolase activity;peptidase activity;peptidase activity, acting on L-amino acid peptides;small conjugating protein-specific protease activity;ubiquitin-specific protease activity		biological regulation;catabolic process;cellular metabolic process;cellular process;macromolecule metabolic process;macromolecule modification;metabolic process;primary metabolic process;protein metabolic process;protein modification by small protein conjugation or removal;protein modification process;proteolysis;proteolysis involved in cellular protein catabolic process			UCH	CAIRO_HEPATOBLASTOMA_CLASSES_UP;chr1p32;DACOSTA_UV_RESPONSE_VIA_ERCC3_COMMON_DN;DACOSTA_UV_RESPONSE_VIA_ERCC3_DN;DAIRKEE_TERT_TARGETS_DN;DAZARD_RESPONSE_TO_UV_NHEK_DN;DAZARD_UV_RESPONSE_CLUSTER_G6;GSE13411_IGM_MEMORY_BCELL_VS_PLASMA_CELL_UP;GSE13411_NAIVE_BCELL_VS_PLASMA_CELL_UP;GSE13485_CTRL_VS_DAY21_YF17D_VACCINE_PBMC_UP;GSE1460_INTRATHYMIC_T_PROGENITOR_VS_THYMIC_STROMAL_CELL_UP;GSE15750_DAY6_V…	Alternativesplicing;Completeproteome;Hydrolase;Phosphoprotein;Protease;Referenceproteome;Thiolprotease;Ublconjugationpathway		GO:0006464;GO:0006508;GO:0006511;GO:0008152;GO:0009056;GO:0009057;GO:0009894;GO:0009987;GO:0010498;GO:0016579;GO:0019222;GO:0019538;GO:0019941;GO:0030162;GO:0031323;GO:0031329;GO:0032268;GO:0042176;GO:0043161;GO:0043170;GO:0043412;GO:0043632;GO:0044237;GO:0044238;GO:0044248;GO:0044260;GO:0044265;GO:0044267;GO:0050789;GO:0050794;GO:0051246;GO:0051603;GO:0060255;GO:0061136;GO:0065007;GO:0070646;GO:…	GO:0003824;GO:0004175;GO:0004197;GO:0004843;GO:0008233;GO:0008234;GO:0016787;GO:0019783;GO:0070011		GO:0006464;GO:0006508;GO:0008152;GO:0009056;GO:0009987;GO:0019538;GO:0043170;GO:0043412;GO:0044237;GO:0044238;GO:0051603;GO:0065007;GO:0070647		IPR001394;IPR009060;IPR015940;IPR016024;IPR018200;IPR028889;IPR029071	ARM-type_fold;Peptidase_C19_UCH;UBA/transl_elong_EF1B_N_euk;UBA-like;Ubiquitin-rel_dom;USP_CS;USP_dom
B1AZ99	B1AZ99	OTU domain-containing protein 3		Otud3		medium	1322.34	700.603	1160.62	1061.19	2741.24	1188.26	882.892	1604.13	44576	9.79146e-17	5.18772e-17	8.594e-17	7.85773e-17	2.0298e-16	8.79869e-17	6.53751e-17	1.1878e-16	1.05174	0.762188	-0.394588	0.473113	0.401926			cellular macromolecule metabolic process;cellular metabolic process;cellular process;cellular protein metabolic process;macromolecule metabolic process;macromolecule modification;metabolic process;primary metabolic process;protein deubiquitination;protein K11-linked deubiquitination;protein K6-linked deubiquitination;protein metabolic process;protein modification by small protein conjugation or r…	catalytic activity;cysteine-type peptidase activity;hydrolase activity;peptidase activity;peptidase activity, acting on L-amino acid peptides;small conjugating protein-specific protease activity;ubiquitin-specific protease activity		cellular metabolic process;cellular process;macromolecule metabolic process;macromolecule modification;metabolic process;primary metabolic process;protein metabolic process;protein modification by small protein conjugation or removal;protein modification process			OTU	BONOME_OVARIAN_CANCER_SURVIVAL_OPTIMAL_DEBULKING;BROWNE_HCMV_INFECTION_48HR_UP;BROWNE_HCMV_INFECTION_6HR_UP;chr1p36;DEBIASI_APOPTOSIS_BY_REOVIRUS_INFECTION_UP;GEORGES_TARGETS_OF_MIR192_AND_MIR215;GSE14026_TH1_VS_TH17_UP;GSE22886_NAIVE_BCELL_VS_BLOOD_PLASMA_CELL_UP;GSE22886_NAIVE_BCELL_VS_BM_PLASMA_CELL_UP;GSE22886_NAIVE_BCELL_VS_DC_UP;GSE22886_NAIVE_BCELL_VS_MONOCYTE_UP;GSE24634_NAIVE_CD4_TCELL_V…	Completeproteome;Hydrolase;Protease;Referenceproteome;Thiolprotease;Ublconjugationpathway		GO:0006464;GO:0008152;GO:0009987;GO:0016579;GO:0019538;GO:0035871;GO:0043170;GO:0043412;GO:0044237;GO:0044238;GO:0044260;GO:0044267;GO:0044313;GO:0070646;GO:0070647	GO:0003824;GO:0004843;GO:0008233;GO:0008234;GO:0016787;GO:0019783;GO:0070011		GO:0006464;GO:0008152;GO:0009987;GO:0019538;GO:0043170;GO:0043412;GO:0044237;GO:0044238;GO:0070647		IPR003323	OTU
B1AZA5	B1AZA5	Transmembrane protein 245		Tmem245		medium	1085.27	692.86	957.405	911.845	851.264	1835.35	600.673	1095.76	97356	1.75511e-16	1.1205e-16	1.54832e-16	1.47464e-16	1.37667e-16	2.96814e-16	9.71414e-17	1.77208e-16	-0.350372	1.40542	-0.67255	0.127498	0.0646357					cell part;integral to membrane;intrinsic to membrane;membrane part		cell part		UPF0118		Acetylation;Completeproteome;Glycoprotein;Membrane;Phosphoprotein;Referenceproteome;Transmembrane;Transmembranehelix				GO:0016021;GO:0031224;GO:0044425;GO:0044464		GO:0044464	IPR002549	UPF0118
B1AZI6	B1AZI6	THO complex subunit 2		Thoc2		high	26376.7	29221.8	40747.9	32115.4	47383.3	43937.9	35115	42145.4	182770	8.00807e-15	8.87186e-15	1.23713e-14	9.7504e-15	1.43858e-14	1.33397e-14	1.06611e-14	1.27955e-14	0.845119	0.588423	-0.214638	0.406301	0.480172			anatomical structure development;anatomical structure morphogenesis;biological regulation;blastocyst development;cell division;cell morphogenesis;cellular component morphogenesis;cellular component organization;cellular component organization or biogenesis;cellular developmental process;cellular macromolecule metabolic process;cellular metabolic process;cellular nitrogen compound metabolic proces…	binding;mRNA binding;nucleic acid binding;RNA binding	cell part;intracellular membrane-bounded organelle;intracellular organelle;intracellular organelle part;intracellular part;macromolecular complex;membrane-bounded organelle;nuclear body;nuclear part;nuclear speck;nucleoplasm;nucleoplasm part;nucleus;organelle;organelle part;protein complex;THO complex;THO complex part of transcription export complex;transcription export complex	anatomical structure development;anatomical structure morphogenesis;biological regulation;cell division;cell morphogenesis;cellular component morphogenesis;cellular component organization;cellular metabolic process;cellular nitrogen compound metabolic process;cellular process;developmental process;establishment of localization;interspecies interaction between organisms;macromolecule metabolic pro…	cell part;intracellular membrane-bounded organelle;intracellular organelle;macromolecular complex;nucleoplasm;nucleus;organelle;protein complex;THO complex;transcription export complex	RNA transport;Spliceosome	Tho2;Thoc2	ACEVEDO_FGFR1_TARGETS_IN_PROSTATE_CANCER_MODEL_DN;ACEVEDO_LIVER_CANCER_DN;BARRIER_COLON_CANCER_RECURRENCE_UP;BILANGES_SERUM_SENSITIVE_VIA_TSC2;BILD_CTNNB1_ONCOGENIC_SIGNATURE;BLALOCK_ALZHEIMERS_DISEASE_INCIPIENT_UP;BLALOCK_ALZHEIMERS_DISEASE_UP;BROWNE_HCMV_INFECTION_18HR_UP;BROWNE_HCMV_INFECTION_6HR_DN;chrxq25;CREIGHTON_ENDOCRINE_THERAPY_RESISTANCE_5;DACOSTA_UV_RESPONSE_VIA_ERCC3_COMMON_DN;DACOST…	Coiledcoil;Completeproteome;mRNAprocessing;mRNAsplicing;mRNAtransport;Nucleus;Phosphoprotein;Referenceproteome;RNA-binding;Transport		GO:0000902;GO:0001824;GO:0006139;GO:0006396;GO:0006397;GO:0006405;GO:0006406;GO:0006807;GO:0006810;GO:0006913;GO:0008152;GO:0008380;GO:0009653;GO:0009987;GO:0010468;GO:0010793;GO:0015931;GO:0016043;GO:0016070;GO:0016071;GO:0016973;GO:0017145;GO:0019048;GO:0019222;GO:0022414;GO:0022415;GO:0032239;GO:0032386;GO:0032502;GO:0032879;GO:0032989;GO:0034641;GO:0043170;GO:0044237;GO:0044238;GO:0044260;GO:…	GO:0003676;GO:0003723;GO:0003729;GO:0005488	GO:0000346;GO:0000347;GO:0000445;GO:0005634;GO:0005654;GO:0016604;GO:0016607;GO:0032991;GO:0043226;GO:0043227;GO:0043229;GO:0043231;GO:0043234;GO:0044422;GO:0044424;GO:0044428;GO:0044446;GO:0044451;GO:0044464	GO:0000902;GO:0006139;GO:0006396;GO:0006397;GO:0006807;GO:0006810;GO:0006913;GO:0008152;GO:0008380;GO:0009653;GO:0009987;GO:0015931;GO:0016043;GO:0016070;GO:0016071;GO:0032502;GO:0032989;GO:0034641;GO:0043170;GO:0044237;GO:0044238;GO:0044419;GO:0048856;GO:0051049;GO:0051169;GO:0051234;GO:0051301;GO:0051704;GO:0065007	GO:0000346;GO:0000347;GO:0005634;GO:0005654;GO:0032991;GO:0043226;GO:0043229;GO:0043231;GO:0043234;GO:0044464	IPR021418;IPR021726	THO_THOC2_C;THO_THOC2_N	ko03013;ko03040
B1AZP2-3;B1AZP2-2;B1AZP2	B1AZP2-3;B1AZP2-2;B1AZP2	Disks large-associated protein 4		Dlgap4		medium	5262.23	5783.6	6856.58	5967.47	9324.28	4977.73	3773.28	6025.1	49460	4.32342e-16	4.75178e-16	5.63333e-16	4.90284e-16	7.66078e-16	4.08968e-16	3.10011e-16	4.95019e-16	0.825319	-0.21648	-0.86167	-0.0842769	0.0557027			signaling		cell part;membrane;synapse	signaling	cell part;membrane;synapse		GKAP	AAANWWTGC_UNKNOWN;AACTTT_UNKNOWN;AMIT_EGF_RESPONSE_240_HELA;AMIT_EGF_RESPONSE_480_HELA;ASTIER_INTEGRIN_SIGNALING;ATATGCA,MIR-448;BROWNE_HCMV_INFECTION_48HR_DN;BUYTAERT_PHOTODYNAMIC_THERAPY_STRESS_UP;CCAGGGG,MIR-331;chr20q11;CTACCTC,LET-7A,LET-7B,LET-7C,LET-7D,LET-7E,LET-7F,MIR-98,LET-7G,LET-7I;CTGAGCC,MIR-24;CTTTGT_V$LEF1_Q2;DOUGLAS_BMI1_TARGETS_UP;GGARNTKYCCA_UNKNOWN;GGGCGGR_V$SP1_Q6;GGTGTGT,MIR…	Alternativesplicing;Completeproteome;Membrane;Phosphoprotein;Referenceproteome		GO:0023052		GO:0016020;GO:0044464;GO:0045202	GO:0023052	GO:0016020;GO:0044464;GO:0045202	IPR005026;IPR030527	DLGAP4;SAPAP
B2RQC2	B2RQC2	Ubiquitin carboxyl-terminal hydrolase 42		Usp42		high	1211.94	1560.03	1242.56	1338.18	1239.88	1296.71	583.918	1040.17	146220	2.94369e-16	3.78916e-16	3.01806e-16	3.2503e-16	3.01154e-16	3.14958e-16	1.41828e-16	2.52647e-16	0.0328787	-0.266719	-1.08948	-0.441106	0.496022			biological regulation;catabolic process;cell differentiation;cellular catabolic process;cellular developmental process;cellular macromolecule catabolic process;cellular macromolecule metabolic process;cellular metabolic process;cellular process;cellular protein metabolic process;developmental process;gamete generation;macromolecule catabolic process;macromolecule metabolic process;macromolecule m…	catalytic activity;cysteine-type endopeptidase activity;cysteine-type peptidase activity;endopeptidase activity;hydrolase activity;peptidase activity;peptidase activity, acting on L-amino acid peptides;small conjugating protein-specific protease activity;ubiquitin-specific protease activity		biological regulation;catabolic process;cell differentiation;cellular metabolic process;cellular process;developmental process;macromolecule metabolic process;macromolecule modification;metabolic process;multicellular organismal process;primary metabolic process;protein metabolic process;protein modification by small protein conjugation or removal;protein modification process;proteolysis;proteoly…			UCH	AAGCACT,MIR-520F;AAGCCAT,MIR-135A,MIR-135B;ACTGTGA,MIR-27A,MIR-27B;AGCACTT,MIR-93,MIR-302A,MIR-302B,MIR-302C,MIR-302D,MIR-372,MIR-373,MIR-520E,MIR-520A,MIR-526B,MIR-520B,MIR-520C,MIR-520D;ATACTGT,MIR-144;ATGCTGC,MIR-103,MIR-107;CATGTAA,MIR-496;CHARAFE_BREAST_CANCER_LUMINAL_VS_BASAL_UP;chr7p22;CUI_TCF21_TARGETS_2_DN;FOSTER_TOLERANT_MACROPHAGE_DN;GROSS_HYPOXIA_VIA_HIF1A_UP;GSE10239_MEMORY_VS_DAY4.5…	Completeproteome;Differentiation;Hydrolase;Phosphoprotein;Protease;Referenceproteome;Spermatogenesis;Thiolprotease;Ublconjugationpathway		GO:0006464;GO:0006508;GO:0006511;GO:0007276;GO:0007283;GO:0008152;GO:0009056;GO:0009057;GO:0009894;GO:0009987;GO:0010498;GO:0016579;GO:0019222;GO:0019538;GO:0019941;GO:0022414;GO:0030154;GO:0030162;GO:0031323;GO:0031329;GO:0032268;GO:0032501;GO:0032502;GO:0042176;GO:0043161;GO:0043170;GO:0043412;GO:0043632;GO:0044237;GO:0044238;GO:0044248;GO:0044260;GO:0044265;GO:0044267;GO:0048232;GO:0048609;GO:…	GO:0003824;GO:0004175;GO:0004197;GO:0004843;GO:0008233;GO:0008234;GO:0016787;GO:0019783;GO:0070011		GO:0006464;GO:0006508;GO:0008152;GO:0009056;GO:0009987;GO:0019538;GO:0030154;GO:0032501;GO:0032502;GO:0043170;GO:0043412;GO:0044237;GO:0044238;GO:0051603;GO:0065007;GO:0070647		IPR001394;IPR018200;IPR028889	Peptidase_C19_UCH;USP_CS;USP_dom
B2RQC6;B2RQC6-2	B2RQC6;B2RQC6-2	CAD protein;Glutamine-dependent carbamoyl-phosphate synthase;Aspartate carbamoyltransferase;Dihydroorotase	CAD protein	Cad		high	227572	240810	351269	273217	378744	312982	277596	323108	243240	9.19512e-14	9.73e-14	1.41931e-13	1.10394e-13	1.53033e-13	1.26462e-13	1.12164e-13	1.30553e-13	0.7349	0.378187	-0.339587	0.257833	0.300843			amide biosynthetic process;amine biosynthetic process;amine catabolic process;amine metabolic process;anatomical structure development;anatomical structure morphogenesis;arginine biosynthetic process;arginine metabolic process;biological regulation;biosynthetic process;body fluid secretion;carbamoyl phosphate biosynthetic process;carbamoyl phosphate metabolic process;carboxylic acid biosynthetic …	adenyl nucleotide binding;adenyl ribonucleotide binding;amine binding;amino acid binding;aspartate carbamoyltransferase activity;ATP binding;binding;carbamoyl-phosphate synthase (ammonia) activity;carbamoyl-phosphate synthase (glutamine-hydrolyzing) activity;carbon-nitrogen ligase activity, with glutamine as amido-N-donor;carboxyl- or carbamoyltransferase activity;carboxylic acid binding;catalyti…	axon part;cell body;cell part;cell projection part;cytoplasm;cytoplasmic part;cytosol;extracellular membrane-bounded organelle;extracellular organelle;extracellular region part;extracellular vesicular exosome;intracellular membrane-bounded organelle;intracellular organelle;intracellular organelle part;intracellular part;macromolecular complex;membrane;membrane-bounded organelle;membrane-bounded v…	amine metabolic process;anatomical structure development;anatomical structure morphogenesis;biological regulation;biosynthetic process;catabolic process;cellular amide metabolic process;cellular amino acid metabolic process;cellular aromatic compound metabolic process;cellular ketone metabolic process;cellular metabolic process;cellular nitrogen compound metabolic process;cellular process;develop…	cell body;cell part;cytoplasm;cytosol;extracellular organelle;intracellular membrane-bounded organelle;intracellular organelle;macromolecular complex;membrane;neuronal cell body;nucleoplasm;nucleus;organelle;plasma membrane;protein complex;vesicle	Alanine, aspartate and glutamate metabolism;Pyrimidine metabolism	CPSase_L_chain;CPSase_L_D2;CPSase_L_D3;CPSase_sm_chain;GATase;MGS;OTCace;OTCace_N	BACOLOD_RESISTANCE_TO_ALKYLATING_AGENTS_DN;BAE_BRCA1_TARGETS_DN;BASAKI_YBX1_TARGETS_UP;BENPORATH_MYC_MAX_TARGETS;BOYLAN_MULTIPLE_MYELOMA_C_CLUSTER_UP;BOYLAN_MULTIPLE_MYELOMA_C_UP;BURTON_ADIPOGENESIS_2;BURTON_ADIPOGENESIS_PEAK_AT_24HR;CACGTG_V$MYC_Q2;CAIRO_HEPATOBLASTOMA_CLASSES_UP;CAIRO_PML_TARGETS_BOUND_BY_MYC_UP;CCGNMNNTNACG_UNKNOWN;chr2p22;CREIGHTON_ENDOCRINE_THERAPY_RESISTANCE_1;CUI_TCF21_TAR…	Acetylation;Allostericenzyme;Alternativesplicing;ATP-binding;Completeproteome;Cytoplasm;Hydrolase;Ligase;Metal-binding;Multifunctionalenzyme;Nucleotide-binding;Nucleus;Phosphoprotein;Pyrimidinebiosynthesis;Referenceproteome;Repeat;Transferase;Zinc		GO:0000050;GO:0001889;GO:0006082;GO:0006139;GO:0006206;GO:0006207;GO:0006213;GO:0006220;GO:0006221;GO:0006222;GO:0006228;GO:0006464;GO:0006468;GO:0006520;GO:0006525;GO:0006526;GO:0006541;GO:0006543;GO:0006725;GO:0006753;GO:0006793;GO:0006796;GO:0006807;GO:0006810;GO:0007507;GO:0007565;GO:0007589;GO:0007595;GO:0008152;GO:0008652;GO:0009056;GO:0009058;GO:0009063;GO:0009064;GO:0009065;GO:0009084;GO:…	GO:0000166;GO:0002134;GO:0003824;GO:0004070;GO:0004087;GO:0004088;GO:0004151;GO:0004672;GO:0005488;GO:0005515;GO:0005524;GO:0008270;GO:0016301;GO:0016597;GO:0016740;GO:0016741;GO:0016743;GO:0016772;GO:0016773;GO:0016787;GO:0016810;GO:0016812;GO:0016874;GO:0016879;GO:0016884;GO:0017076;GO:0019103;GO:0019899;GO:0030554;GO:0031406;GO:0032553;GO:0032555;GO:0032557;GO:0032559;GO:0035639;GO:0043167;GO:…	GO:0005634;GO:0005654;GO:0005737;GO:0005829;GO:0005886;GO:0016020;GO:0016363;GO:0031982;GO:0031988;GO:0032991;GO:0033267;GO:0043025;GO:0043195;GO:0043226;GO:0043227;GO:0043229;GO:0043230;GO:0043231;GO:0043234;GO:0044297;GO:0044421;GO:0044422;GO:0044424;GO:0044428;GO:0044444;GO:0044446;GO:0044456;GO:0044463;GO:0044464;GO:0065010;GO:0070062	GO:0006082;GO:0006139;GO:0006464;GO:0006468;GO:0006520;GO:0006725;GO:0006793;GO:0006807;GO:0006810;GO:0008152;GO:0009056;GO:0009058;GO:0009116;GO:0009117;GO:0009308;GO:0009653;GO:0009719;GO:0009987;GO:0017144;GO:0018193;GO:0019538;GO:0032501;GO:0032502;GO:0034641;GO:0042180;GO:0042221;GO:0042493;GO:0043170;GO:0043412;GO:0043603;GO:0044237;GO:0044238;GO:0044281;GO:0046483;GO:0046903;GO:0048856;GO:…	GO:0005634;GO:0005654;GO:0005737;GO:0005829;GO:0005886;GO:0016020;GO:0031982;GO:0032991;GO:0043025;GO:0043226;GO:0043229;GO:0043230;GO:0043231;GO:0043234;GO:0044297;GO:0044464	IPR002082;IPR002195;IPR002474;IPR005479;IPR005480;IPR005481;IPR005483;IPR006130;IPR006131;IPR006132;IPR006274;IPR006275;IPR011059;IPR011607;IPR011761;IPR013815;IPR013816;IPR016185;IPR017926;IPR029062	Asp/Orn_carbamoyltranf_P-bd;Asp/Orn_carbamoylTrfase;Asp_carbamoyltransf;Asp_carbamoyltransf_Asp/Orn-bd;ATP_grasp_subdomain_1;ATP_grasp_subdomain_2;ATP-grasp;CarbamoylP_synth_lsu;CarbamoylP_synth_lsu_N;CarbamoylP_synth_lsu_oligo;CarbamoylP_synth_ssu;CarbamoylP_synth_ssu_N;CbamoylP_synth_lsu_CPSase_dom;CbamoylP_synth_lsu-like_ATP-bd;Class_I_gatase-like;Dihydroorotase_CS;GATASE;Metal-dep_hydrolase_c…	ko00240;ko00250
B2RR83	B2RR83	Probable ATP-dependent RNA helicase YTHDC2		Ythdc2		high	8815.6	7217.13	13247.4	9760.04	11363.9	8783.22	5915.84	8687.64	161090	2.35898e-15	1.93124e-15	3.54488e-15	2.6117e-15	3.04087e-15	2.35031e-15	1.58303e-15	2.32474e-15	0.366323	0.283325	-1.16305	-0.171135	0.11735			cellular macromolecule metabolic process;cellular metabolic process;cellular nitrogen compound metabolic process;cellular process;macromolecule metabolic process;metabolic process;nitrogen compound metabolic process;nucleic acid metabolic process;nucleobase-containing compound metabolic process;primary metabolic process;response to chemical stimulus;response to cytokine stimulus;response to inter…	adenyl nucleotide binding;adenyl ribonucleotide binding;ATP binding;ATPase activity;ATPase activity, coupled;ATP-dependent helicase activity;ATP-dependent RNA helicase activity;binding;catalytic activity;enzyme binding;helicase activity;hydrolase activity;hydrolase activity, acting on acid anhydrides;hydrolase activity, acting on acid anhydrides, in phosphorus-containing anhydrides;nucleoside-tri…	cell part;cytoplasm;cytoplasmic part;endoplasmic reticulum;intracellular membrane-bounded organelle;intracellular organelle;intracellular part;membrane-bounded organelle;nucleus;organelle	cellular metabolic process;cellular nitrogen compound metabolic process;cellular process;macromolecule metabolic process;metabolic process;nitrogen compound metabolic process;nucleobase-containing compound metabolic process;primary metabolic process;response to chemical stimulus;response to stimulus;RNA metabolic process;RNA processing	cell part;cytoplasm;endoplasmic reticulum;intracellular membrane-bounded organelle;intracellular organelle;nucleus;organelle		Ank_2;DEAD;HA2;Helicase_C;OB_NTP_bind;R3H;YTH	BILD_SRC_ONCOGENIC_SIGNATURE;BONOME_OVARIAN_CANCER_SURVIVAL_SUBOPTIMAL_DEBULKING;CADWELL_ATG16L1_TARGETS_DN;CHEOK_RESPONSE_TO_MERCAPTOPURINE_AND_HD_MTX_DN;chr5q22;GABRIELY_MIR21_TARGETS;GAUSSMANN_MLL_AF4_FUSION_TARGETS_A_UP;GSE11924_TH1_VS_TH2_CD4_TCELL_UP;GSE13411_SWITCHED_MEMORY_BCELL_VS_PLASMA_CELL_UP;GSE13484_UNSTIM_VS_12H_YF17D_VACCINE_STIM_PBMC_UP;GSE20151_CTRL_VS_FUSOBACT_NUCLEATUM_NEUTROP…	ANKrepeat;ATP-binding;Completeproteome;Helicase;Hydrolase;Nucleotide-binding;Phosphoprotein;Referenceproteome;Repeat;RNA-binding		GO:0006139;GO:0006396;GO:0006807;GO:0008152;GO:0009987;GO:0010033;GO:0016070;GO:0034097;GO:0034612;GO:0034641;GO:0042221;GO:0043170;GO:0044237;GO:0044238;GO:0044260;GO:0050896;GO:0070555;GO:0090304	GO:0000166;GO:0003724;GO:0003824;GO:0004004;GO:0004386;GO:0005488;GO:0005515;GO:0005524;GO:0008026;GO:0008186;GO:0016462;GO:0016787;GO:0016817;GO:0016818;GO:0016887;GO:0017076;GO:0017111;GO:0019899;GO:0030554;GO:0032553;GO:0032555;GO:0032559;GO:0035639;GO:0042623;GO:0070035;GO:0070063	GO:0005634;GO:0005737;GO:0005783;GO:0043226;GO:0043227;GO:0043229;GO:0043231;GO:0044424;GO:0044444;GO:0044464	GO:0006139;GO:0006396;GO:0006807;GO:0008152;GO:0009987;GO:0016070;GO:0034641;GO:0042221;GO:0043170;GO:0044237;GO:0044238;GO:0050896	GO:0005634;GO:0005737;GO:0005783;GO:0043226;GO:0043229;GO:0043231;GO:0044464	IPR001374;IPR001650;IPR002110;IPR007275;IPR007502;IPR011545;IPR011709;IPR014001;IPR020683;IPR027417;IPR029058	AB_hydrolase;Ankyrin_rpt;Ankyrin_rpt-contain_dom;DEAD/DEAH_box_helicase_dom;DUF1605;Helicase_ATP-bd;Helicase_C;Helicase-assoc_dom;P-loop_NTPase;R3H_ss-bd;YTH_domain
B2RRD7	B2RRD7		Peregrin	Brpf1		high	1607.94	2413.1	4604.31	2875.12	2602.13	4118.03	2779.85	3166.67	137310	3.66755e-16	5.50404e-16	1.0502e-15	6.55784e-16	5.93518e-16	9.39281e-16	6.34054e-16	7.22284e-16	0.694478	0.771067	-0.727979	0.245855	0.177791			biological regulation;cellular component organization;cellular component organization at cellular level;cellular component organization or biogenesis;cellular component organization or biogenesis at cellular level;cellular macromolecule metabolic process;cellular metabolic process;cellular process;cellular protein metabolic process;chromatin modification;chromatin organization;chromosome organiza…	binding;cation binding;ion binding;metal ion binding;transition metal ion binding;zinc ion binding	cell part;H3 histone acetyltransferase complex;histone acetyltransferase complex;intracellular membrane-bounded organelle;intracellular organelle;intracellular organelle part;intracellular part;macromolecular complex;membrane-bounded organelle;MOZ/MORF histone acetyltransferase complex;nuclear part;nucleoplasm part;nucleus;organelle;organelle part;protein complex	biological regulation;cellular component organization;cellular metabolic process;cellular process;chromatin modification;chromatin organization;chromosome organization;histone modification;macromolecule metabolic process;macromolecule modification;metabolic process;organelle organization;peptidyl-amino acid modification;primary metabolic process;protein acylation;protein metabolic process;protein…	cell part;intracellular membrane-bounded organelle;intracellular organelle;macromolecular complex;nucleus;organelle;protein complex		Bromodomain;EPL1;PWWP	ACACTCC,MIR-122A;ATACTGT,MIR-144;BLALOCK_ALZHEIMERS_DISEASE_UP;CAGGTA_V$AREB6_01;CATTGTYY_V$SOX9_B1;CCTGCTG,MIR-214;chr3p26;CSR_EARLY_UP.V1_UP;CTCAGGG,MIR-125B,MIR-125A;CTCCAAG,MIR-432;CTGYNNCTYTAA_UNKNOWN;CTTTAAR_UNKNOWN;FRASOR_RESPONSE_TO_SERM_OR_FULVESTRANT_DN;GGCCAGT,MIR-193A,MIR-193B;GGGCGGR_V$SP1_Q6;GSE11924_TFH_VS_TH2_CD4_TCELL_UP;GSE13484_UNSTIM_VS_YF17D_VACCINE_STIM_PBMC_UP;GSE13493_DP_V…	Completeproteome;Metal-binding;Proteomicsidentification;Referenceproteome;Zinc;Zinc-finger		GO:0006325;GO:0006355;GO:0006464;GO:0006473;GO:0006475;GO:0006996;GO:0008152;GO:0009889;GO:0009891;GO:0009893;GO:0009987;GO:0010468;GO:0010556;GO:0010557;GO:0010604;GO:0010628;GO:0016043;GO:0016568;GO:0016569;GO:0016570;GO:0016573;GO:0018193;GO:0018205;GO:0018393;GO:0018394;GO:0019219;GO:0019222;GO:0019538;GO:0031323;GO:0031325;GO:0031326;GO:0031328;GO:0043170;GO:0043412;GO:0043543;GO:0043966;GO:…	GO:0005488;GO:0008270;GO:0043167;GO:0043169;GO:0046872;GO:0046914	GO:0000123;GO:0005634;GO:0032991;GO:0043226;GO:0043227;GO:0043229;GO:0043231;GO:0043234;GO:0044422;GO:0044424;GO:0044428;GO:0044446;GO:0044451;GO:0044464;GO:0070775;GO:0070776	GO:0006325;GO:0006464;GO:0006996;GO:0008152;GO:0009987;GO:0016043;GO:0016568;GO:0016570;GO:0018193;GO:0019538;GO:0043170;GO:0043412;GO:0043543;GO:0044237;GO:0044238;GO:0051276;GO:0065007	GO:0005634;GO:0032991;GO:0043226;GO:0043229;GO:0043231;GO:0043234;GO:0044464	IPR000313;IPR001487;IPR001965;IPR007087;IPR011011;IPR013083;IPR015880;IPR018359;IPR019542;IPR019786;IPR019787	Bromodomain;Bromodomain_CS;Enhancer_polycomb-like_N;PWWP_dom;Zinc_finger_PHD-type_CS;Znf_C2H2;Znf_C2H2-like;Znf_FYVE_PHD;Znf_PHD;Znf_PHD-finger;Znf_RING/FYVE/PHD
B2RRE7	B2RRE7	OTU domain-containing protein 4		Otud4		high	31235.2	41173	38171	36859.8	43788.7	50885.9	27914.2	40862.9	123050	6.38453e-15	8.41585e-15	7.80224e-15	7.53421e-15	8.95049e-15	1.04012e-14	5.70572e-15	8.35246e-15	0.487386	0.305565	-0.451478	0.113824	0.13644			cellular macromolecule metabolic process;cellular metabolic process;cellular process;cellular protein metabolic process;macromolecule metabolic process;macromolecule modification;metabolic process;primary metabolic process;protein deubiquitination;protein K48-linked deubiquitination;protein metabolic process;protein modification by small protein conjugation or removal;protein modification by smal…	catalytic activity;cysteine-type peptidase activity;hydrolase activity;peptidase activity;peptidase activity, acting on L-amino acid peptides;small conjugating protein-specific protease activity;ubiquitin-specific protease activity		cellular metabolic process;cellular process;macromolecule metabolic process;macromolecule modification;metabolic process;primary metabolic process;protein metabolic process;protein modification by small protein conjugation or removal;protein modification process			OTU	ACATATC,MIR-190;ACCAAAG,MIR-9;ACEVEDO_METHYLATED_IN_LIVER_CANCER_DN;ACTTTAT,MIR-142-5P;AGCACTT,MIR-93,MIR-302A,MIR-302B,MIR-302C,MIR-302D,MIR-372,MIR-373,MIR-520E,MIR-520A,MIR-526B,MIR-520B,MIR-520C,MIR-520D;AMUNDSON_POOR_SURVIVAL_AFTER_GAMMA_RADIATION_2G;ATGCTGC,MIR-103,MIR-107;ATTCTTT,MIR-186;BAELDE_DIABETIC_NEPHROPATHY_DN;BERENJENO_TRANSFORMED_BY_RHOA_UP;BRUINS_UVC_RESPONSE_MIDDLE;CACTTTG,MIR-…	Acetylation;Completeproteome;Hydrolase;Phosphoprotein;Protease;Referenceproteome;Thiolprotease;Ublconjugationpathway		GO:0006464;GO:0008152;GO:0009987;GO:0016579;GO:0019538;GO:0043170;GO:0043412;GO:0044237;GO:0044238;GO:0044260;GO:0044267;GO:0070646;GO:0070647;GO:0071108	GO:0003824;GO:0004843;GO:0008233;GO:0008234;GO:0016787;GO:0019783;GO:0070011		GO:0006464;GO:0008152;GO:0009987;GO:0019538;GO:0043170;GO:0043412;GO:0044237;GO:0044238;GO:0070647		IPR003323	OTU
B2RRF6	B2RRF6	Zinc finger protein 518A		Znf518a		medium	485.738	215.065	186.87	295.891	405.279	242.247	249.034	298.853	165600	1.33618e-16	5.91608e-17	5.14047e-17	8.13946e-17	1.11485e-16	6.66381e-17	6.85052e-17	8.22095e-17	-0.261262	0.171705	0.414313	0.108252	0.194665			biological regulation;biosynthetic process;cellular biosynthetic process;cellular macromolecule biosynthetic process;cellular macromolecule metabolic process;cellular metabolic process;cellular nitrogen compound metabolic process;cellular process;macromolecule biosynthetic process;macromolecule metabolic process;metabolic process;nitrogen compound metabolic process;nucleic acid metabolic process;…	binding;cation binding;DNA binding;ion binding;metal ion binding;nucleic acid binding;nucleic acid binding transcription factor activity;sequence-specific DNA binding RNA polymerase II transcription factor activity;sequence-specific DNA binding transcription factor activity	cell part;intracellular membrane-bounded organelle;intracellular organelle;intracellular part;membrane-bounded organelle;nucleus;organelle	biological regulation;biosynthetic process;cellular metabolic process;cellular nitrogen compound metabolic process;cellular process;macromolecule metabolic process;metabolic process;nitrogen compound metabolic process;nucleobase-containing compound metabolic process;primary metabolic process;RNA metabolic process;transcription from RNA polymerase II promoter	cell part;intracellular membrane-bounded organelle;intracellular organelle;nucleus;organelle			AAGCCAT,MIR-135A,MIR-135B;BONOME_OVARIAN_CANCER_SURVIVAL_SUBOPTIMAL_DEBULKING;CACCAGC,MIR-138;chr10q23;CTATGCA,MIR-153;CUI_TCF21_TARGETS_2_DN;DEBIASI_APOPTOSIS_BY_REOVIRUS_INFECTION_UP;DURAND_STROMA_MAX_UP;GAL_LEUKEMIC_STEM_CELL_DN;GAUSSMANN_MLL_AF4_FUSION_TARGETS_A_UP;GCTTGAA,MIR-498;GSE27786_CD4_TCELL_VS_NEUTROPHIL_DN;GSE27786_LSK_VS_ERYTHROBLAST_UP;GSE27786_NKTCELL_VS_ERYTHROBLAST_UP;GSE29618_…	Completeproteome;DNA-binding;Metal-binding;Nucleus;Referenceproteome;Repeat;Transcription;Transcriptionregulation;Zinc;Zinc-finger		GO:0006139;GO:0006351;GO:0006355;GO:0006357;GO:0006366;GO:0006807;GO:0008152;GO:0009058;GO:0009059;GO:0009889;GO:0009987;GO:0010468;GO:0010556;GO:0016070;GO:0019219;GO:0019222;GO:0031323;GO:0031326;GO:0032774;GO:0034641;GO:0034645;GO:0043170;GO:0044237;GO:0044238;GO:0044249;GO:0044260;GO:0050789;GO:0050794;GO:0051171;GO:0051252;GO:0060255;GO:0065007;GO:0080090;GO:0090304;GO:2000112	GO:0000981;GO:0001071;GO:0003676;GO:0003677;GO:0003700;GO:0005488;GO:0043167;GO:0043169;GO:0046872	GO:0005634;GO:0043226;GO:0043227;GO:0043229;GO:0043231;GO:0044424;GO:0044464	GO:0006139;GO:0006366;GO:0006807;GO:0008152;GO:0009058;GO:0009987;GO:0016070;GO:0034641;GO:0043170;GO:0044237;GO:0044238;GO:0065007	GO:0005634;GO:0043226;GO:0043229;GO:0043231;GO:0044464	IPR007087;IPR015880;IPR027760;IPR027775	C2H2_Znf_fam;Znf_C2H2;Znf_C2H2-like;ZNF518A
B2RS91	B2RS91	RNA polymerase I-specific transcription initiation factor RRN3		Rrn3		high	4498.96	3950.41	4650.35	4366.57	5741.95	4603.04	3993.93	4779.64	74517	5.56892e-16	4.88991e-16	5.75631e-16	5.40505e-16	7.10752e-16	5.69775e-16	4.94378e-16	5.91635e-16	0.351949	0.220586	-0.219528	0.117669	0.24704			biological regulation;biosynthetic process;cell proliferation;cellular biosynthetic process;cellular component biogenesis;cellular component biogenesis at cellular level;cellular component organization;cellular component organization at cellular level;cellular component organization or biogenesis;cellular component organization or biogenesis at cellular level;cellular macromolecule metabolic proc…	binding;enzyme binding;protein binding;RNA polymerase binding	cell part;intracellular membrane-bounded organelle;intracellular non-membrane-bounded organelle;intracellular organelle;intracellular organelle part;intracellular part;membrane-bounded organelle;non-membrane-bounded organelle;nuclear part;nucleolus;nucleus;organelle;organelle part	biological regulation;biosynthetic process;cell proliferation;cellular component organization;cellular metabolic process;cellular nitrogen compound metabolic process;cellular process;cytoplasm organization;developmental process;embryo development;homeostatic process;macromolecule metabolic process;metabolic process;nitrogen compound metabolic process;nucleobase-containing compound metabolic proce…	cell part;intracellular membrane-bounded organelle;intracellular non-membrane-bounded organelle;intracellular organelle;nucleolus;nucleus;organelle		RRN3	BENPORATH_NANOG_TARGETS;BENPORATH_SOX2_TARGETS;BERENJENO_TRANSFORMED_BY_RHOA_UP;BIDUS_METASTASIS_UP;BIOPOLYMER_METABOLIC_PROCESS;BYSTRYKH_HEMATOPOIESIS_STEM_CELL_QTL_TRANS;chr16p12;CONCANNON_APOPTOSIS_BY_EPOXOMICIN_UP;DODD_NASOPHARYNGEAL_CARCINOMA_DN;ERB2_UP.V1_DN;GCM_HBP1;GSE17721_0.5H_VS_24H_PAM3CSK4_BMDM_UP;GSE17721_0.5H_VS_24H_POLYIC_BMDM_UP;GSE17721_CPG_VS_GARDIQUIMOD_2H_BMDM_DN;GSE17721_CTR…	Completeproteome;Nucleus;Phosphoprotein;Referenceproteome;Transcription;Transcriptionregulation	Nmi-Rpa2-Rrn3 complex;Nmi-Rrn3 complex;Rpa2-Rrn3 complex	GO:0001701;GO:0006139;GO:0006352;GO:0006355;GO:0006361;GO:0006807;GO:0006996;GO:0006997;GO:0007000;GO:0007028;GO:0008152;GO:0008283;GO:0009058;GO:0009790;GO:0009792;GO:0009889;GO:0009891;GO:0009893;GO:0009987;GO:0010468;GO:0010556;GO:0010557;GO:0010604;GO:0010628;GO:0016043;GO:0016070;GO:0019219;GO:0019222;GO:0022613;GO:0031323;GO:0031325;GO:0031326;GO:0031328;GO:0032502;GO:0032774;GO:0034641;GO:…	GO:0005488;GO:0005515;GO:0019899;GO:0070063	GO:0005634;GO:0005730;GO:0043226;GO:0043227;GO:0043228;GO:0043229;GO:0043231;GO:0043232;GO:0044422;GO:0044424;GO:0044428;GO:0044446;GO:0044464	GO:0006139;GO:0006352;GO:0006807;GO:0006996;GO:0006997;GO:0007028;GO:0008152;GO:0008283;GO:0009058;GO:0009790;GO:0009987;GO:0016043;GO:0016070;GO:0032502;GO:0034641;GO:0042254;GO:0042592;GO:0043170;GO:0044237;GO:0044238;GO:0065007	GO:0005634;GO:0005730;GO:0043226;GO:0043229;GO:0043231;GO:0043232;GO:0044464	IPR007991;IPR016024	ARM-type_fold;RNA_pol_I_trans_ini_fac_RRN3
B2RUP2-2;B2RUP2	B2RUP2-2;B2RUP2	Protein unc-13 homolog D		Unc13d		high	33850.8	36018.8	64954.9	44941.5	85065.3	59249.5	45455.8	63256.9	122890	6.91017e-15	7.35274e-15	1.32596e-14	9.17419e-15	1.73649e-14	1.2095e-14	9.27918e-15	1.2913e-14	1.32938	0.718051	-0.514973	0.51082	0.350932			adaptive immune response;adaptive immune response based on somatic recombination of immune receptors built from immunoglobulin superfamily domains;biological regulation;cell activation;cell activation involved in immune response;cellular component organization;cellular component organization or biogenesis;cellular membrane organization;cellular process;defense response;defense response to virus;e…	binding;enzyme binding;GTPase binding;protein binding;Rab GTPase binding;Ras GTPase binding;small GTPase binding	cell part;clathrin-coated vesicle;coated vesicle;cytoplasmic membrane-bounded vesicle;cytoplasmic part;cytoplasmic vesicle;endosome;exocytic vesicle;intracellular membrane-bounded organelle;intracellular organelle;intracellular part;late endosome;lysosome;lytic vacuole;membrane;membrane-bounded organelle;membrane-bounded vesicle;organelle;recycling endosome;stored secretory granule;transport vesi…	biological regulation;cell activation;cellular component organization;cellular membrane organization;cellular process;endocytosis;establishment of localization;exocytosis;immune system process;membrane invagination;membrane organization;multi-organism process;regulation of transport;response to biotic stimulus;response to stimulus;response to stress;secretion;transport;vesicle-mediated transport	cell part;cytoplasmic membrane-bounded vesicle;endosome;intracellular membrane-bounded organelle;intracellular organelle;lysosome;membrane;organelle;vacuole;vesicle		C2;Membr_traf_MHD	AAAYWAACM_V$HFH4_01;CAGGTG_V$E12_Q6;CHEN_METABOLIC_SYNDROM_NETWORK;chr17q25;COLDREN_GEFITINIB_RESISTANCE_DN;DUTERTRE_ESTRADIOL_RESPONSE_24HR_DN;FORTSCHEGGER_PHF8_TARGETS_DN;GINESTIER_BREAST_CANCER_ZNF217_AMPLIFIED_DN;GSE14308_INDUCED_VS_NATURAL_TREG_DN;GSE14308_TH2_VS_NATURAL_TREG_DN;GSE15659_CD45RA_NEG_CD4_TCELL_VS_NONSUPPRESSIVE_TCELL_DN;GSE15659_NAIVE_CD4_TCELL_VS_NONSUPPRESSIVE_TCELL_DN;GSE15…	Alternativesplicing;Completeproteome;Cytoplasm;Endosome;Exocytosis;Lysosome;Membrane;Phosphoprotein;Referenceproteome;Repeat		GO:0001775;GO:0002250;GO:0002252;GO:0002263;GO:0002285;GO:0002323;GO:0002366;GO:0002376;GO:0002432;GO:0002460;GO:0002467;GO:0002682;GO:0002684;GO:0002694;GO:0002697;GO:0002699;GO:0002703;GO:0002886;GO:0006810;GO:0006887;GO:0006897;GO:0006909;GO:0006950;GO:0006952;GO:0006955;GO:0009607;GO:0009615;GO:0009987;GO:0010324;GO:0016043;GO:0016044;GO:0016192;GO:0017157;GO:0030101;GO:0032879;GO:0032940;GO:…	GO:0005488;GO:0005515;GO:0017016;GO:0017137;GO:0019899;GO:0031267;GO:0051020	GO:0000323;GO:0005764;GO:0005768;GO:0005770;GO:0005773;GO:0016020;GO:0016023;GO:0030133;GO:0030135;GO:0030136;GO:0030141;GO:0031410;GO:0031982;GO:0031988;GO:0033093;GO:0043226;GO:0043227;GO:0043229;GO:0043231;GO:0044424;GO:0044444;GO:0044464;GO:0055037;GO:0070382	GO:0001775;GO:0002376;GO:0006810;GO:0006887;GO:0006897;GO:0006950;GO:0009607;GO:0009987;GO:0010324;GO:0016043;GO:0016044;GO:0016192;GO:0046903;GO:0050896;GO:0051049;GO:0051234;GO:0051704;GO:0061024;GO:0065007	GO:0005764;GO:0005768;GO:0005773;GO:0016020;GO:0016023;GO:0031982;GO:0043226;GO:0043229;GO:0043231;GO:0044464	IPR000008;IPR014770;IPR014772;IPR019558	C2_dom;Munc13_1;Munc13_dom-2;Munc13_subgr_dom-2
B2RUR8;Q8R554	B2RUR8	OTU domain-containing protein 7B		Otud7b		high	7315.93	9336.16	7107.45	7919.85	9227.53	11318.6	5472.93	8673.03	91982	1.11783e-15	1.42651e-15	1.08598e-15	1.21011e-15	1.40991e-15	1.72942e-15	8.36231e-16	1.32519e-15	0.334903	0.277798	-0.37702	0.0785603	0.1171			biological regulation;cellular macromolecule metabolic process;cellular metabolic process;cellular process;cellular protein metabolic process;immune response;immune system process;macromolecule metabolic process;macromolecule modification;metabolic process;mucosal immune response;negative regulation of biological process;negative regulation of biosynthetic process;negative regulation of cell comm…	binding;catalytic activity;cation binding;cysteine-type peptidase activity;DNA binding;hydrolase activity;ion binding;K63-linked polyubiquitin binding;metal ion binding;nucleic acid binding;peptidase activity;peptidase activity, acting on L-amino acid peptides;polyubiquitin binding;protein binding;small conjugating protein binding;small conjugating protein-specific protease activity;transition me…	cell part;cytoplasm;intracellular membrane-bounded organelle;intracellular organelle;intracellular part;membrane-bounded organelle;nucleus;organelle	biological regulation;cellular metabolic process;cellular process;immune system process;macromolecule metabolic process;macromolecule modification;metabolic process;primary metabolic process;protein metabolic process;protein modification by small protein conjugation or removal;protein modification process;response to stimulus	cell part;cytoplasm;intracellular membrane-bounded organelle;intracellular organelle;nucleus;organelle		OTU	AACTTT_UNKNOWN;ACCAAAG,MIR-9;ATGGYGGA_UNKNOWN;BENPORATH_NANOG_TARGETS;CAGGTG_V$E12_Q6;CATTGTYY_V$SOX9_B1;chr15q13;chr1q21;CREIGHTON_ENDOCRINE_THERAPY_RESISTANCE_2;CTAWWWATA_V$RSRFC4_Q2;CUI_TCF21_TARGETS_2_DN;CYTOPLASM;DELACROIX_RAR_BOUND_ES;ESC_V6.5_UP_EARLY.V1_UP;FEVR_CTNNB1_TARGETS_UP;GCGSCMNTTT_UNKNOWN;GGGAGGRR_V$MAZ_Q6;GGGCGGR_V$SP1_Q6;GGGTGGRR_V$PAX4_03;GSE13411_NAIVE_VS_SWITCHED_MEMORY_BCEL…	Completeproteome;Cytoplasm;Hydrolase;Immunity;Metal-binding;Nucleus;Phosphoprotein;Protease;Referenceproteome;Thiolprotease;Ublconjugationpathway;Zinc;Zinc-finger		GO:0000122;GO:0001817;GO:0001818;GO:0002251;GO:0002376;GO:0002385;GO:0006355;GO:0006357;GO:0006464;GO:0006955;GO:0008152;GO:0009889;GO:0009890;GO:0009892;GO:0009966;GO:0009968;GO:0009987;GO:0010468;GO:0010556;GO:0010558;GO:0010605;GO:0010627;GO:0010629;GO:0010646;GO:0010648;GO:0010741;GO:0016579;GO:0019219;GO:0019222;GO:0019538;GO:0023051;GO:0023057;GO:0031323;GO:0031324;GO:0031326;GO:0031327;GO:…	GO:0003676;GO:0003677;GO:0003824;GO:0004843;GO:0005488;GO:0005515;GO:0008233;GO:0008234;GO:0008270;GO:0016787;GO:0019783;GO:0031593;GO:0032182;GO:0043130;GO:0043167;GO:0043169;GO:0046872;GO:0046914;GO:0070011;GO:0070530	GO:0005634;GO:0005737;GO:0043226;GO:0043227;GO:0043229;GO:0043231;GO:0044424;GO:0044464	GO:0002376;GO:0006464;GO:0008152;GO:0009987;GO:0019538;GO:0043170;GO:0043412;GO:0044237;GO:0044238;GO:0050896;GO:0065007;GO:0070647	GO:0005634;GO:0005737;GO:0043226;GO:0043229;GO:0043231;GO:0044464	IPR002653;IPR003323	OTU;Znf_A20
B2RWS6	B2RWS6	Histone acetyltransferase p300		Ep300		high	13334.7	16732.5	17343.4	15803.5	25146.8	22815.1	15718.3	21226.7	263300	5.83225e-15	7.31839e-15	7.58556e-15	6.91206e-15	1.09986e-14	9.97875e-15	6.87481e-15	9.28405e-15	0.915196	0.447334	-0.141936	0.406865	0.50193			anatomical structure development;anatomical structure formation involved in morphogenesis;anatomical structure morphogenesis;anterior/posterior pattern specification;apoptosis;biological regulation;cartilage development;cell cycle;cell death;cell differentiation;cellular component organization;cellular component organization at cellular level;cellular component organization or biogenesis;cellular…	acetyltransferase activity;activating transcription factor binding;androgen receptor binding;beta-catenin binding;binding;catalytic activity;cation binding;chromatin binding;chromatin DNA binding;core promoter binding;core promoter sequence-specific DNA binding;damaged DNA binding;DNA binding;histone acetyltransferase activity;hormone receptor binding;ion binding;lysine N-acetyltransferase activi…	cell part;cytoplasm;histone acetyltransferase complex;intracellular membrane-bounded organelle;intracellular organelle;intracellular organelle part;intracellular part;macromolecular complex;membrane-bounded organelle;nuclear part;nucleoplasm;nucleoplasm part;nucleus;organelle;organelle part;protein complex;transcription factor complex	anatomical structure development;anatomical structure formation involved in morphogenesis;anatomical structure morphogenesis;biological regulation;cell cycle;cell death;cell differentiation;cellular component organization;cellular metabolic process;cellular process;chromatin modification;chromatin organization;chromosome organization;death;developmental process;histone modification;interspecies i…	cell part;cytoplasm;intracellular membrane-bounded organelle;intracellular organelle;macromolecular complex;nucleoplasm;nucleus;organelle;protein complex;transcription factor complex	Adherens junction;Cell cycle;Huntington's disease;Jak-STAT signaling pathway;ko05152;Long-term potentiation;Melanogenesis;Notch signaling pathway;Pathways in cancer;Prostate cancer;Renal cell carcinoma;TGF-beta signaling pathway;Wnt signaling pathway	Bromodomain;Creb_binding;DUF902;KAT11;KIX;zf-TAZ;ZZ	AAGWWRNYGGC_UNKNOWN;ACAWNRNSRCGG_UNKNOWN;ACETYLTRANSFERASE_ACTIVITY;ACTGAAA,MIR-30A-3P,MIR-30E-3P;ACTTTAT,MIR-142-5P;ANATOMICAL_STRUCTURE_DEVELOPMENT;APOPTOSIS_GO;ASTON_MAJOR_DEPRESSIVE_DISORDER_DN;ATTACAT,MIR-380-3P;ATTCTTT,MIR-186;BIOCARTA_CARM_ER_PATHWAY;BIOCARTA_CARM1_PATHWAY;BIOCARTA_G2_PATHWAY;BIOCARTA_HER2_PATHWAY;BIOCARTA_HIF_PATHWAY;BIOCARTA_IL7_PATHWAY;BIOCARTA_MEF2D_PATHWAY;BIOCARTA_NT…	Acetylation;Acyltransferase;Biologicalrhythms;Bromodomain;Cellcycle;Citrullination;Coiledcoil;Completeproteome;Cytoplasm;Differentiation;Isopeptidebond;Metal-binding;Methylation;Nucleus;Phosphoprotein;Referenceproteome;Repeat;Transcription;Transcriptionregulation;Transferase;Ublconjugation;Zinc;Zinc-finger		GO:0000122;GO:0001666;GO:0001756;GO:0003002;GO:0006325;GO:0006355;GO:0006357;GO:0006464;GO:0006473;GO:0006474;GO:0006475;GO:0006915;GO:0006917;GO:0006950;GO:0006974;GO:0006990;GO:0006996;GO:0007049;GO:0007165;GO:0007389;GO:0007507;GO:0007519;GO:0007623;GO:0008152;GO:0008219;GO:0008629;GO:0008630;GO:0009314;GO:0009411;GO:0009416;GO:0009628;GO:0009653;GO:0009719;GO:0009725;GO:0009887;GO:0009888;GO:…	GO:0000975;GO:0000976;GO:0000977;GO:0000979;GO:0000988;GO:0000989;GO:0001012;GO:0001046;GO:0001047;GO:0001067;GO:0001085;GO:0001102;GO:0002039;GO:0003676;GO:0003677;GO:0003682;GO:0003684;GO:0003712;GO:0003713;GO:0003824;GO:0004402;GO:0004468;GO:0005102;GO:0005488;GO:0005515;GO:0008013;GO:0008022;GO:0008080;GO:0008134;GO:0008270;GO:0016407;GO:0016410;GO:0016740;GO:0016746;GO:0016747;GO:0031490;GO:…	GO:0000123;GO:0005634;GO:0005654;GO:0005667;GO:0005737;GO:0032991;GO:0043226;GO:0043227;GO:0043229;GO:0043231;GO:0043234;GO:0044422;GO:0044424;GO:0044428;GO:0044446;GO:0044451;GO:0044464	GO:0006325;GO:0006464;GO:0006950;GO:0006974;GO:0006996;GO:0007049;GO:0007165;GO:0008152;GO:0008219;GO:0009628;GO:0009653;GO:0009719;GO:0009987;GO:0016043;GO:0016265;GO:0016568;GO:0016570;GO:0018193;GO:0019538;GO:0030154;GO:0031399;GO:0031647;GO:0032502;GO:0042221;GO:0043170;GO:0043412;GO:0043543;GO:0044237;GO:0044238;GO:0044419;GO:0048511;GO:0048646;GO:0048856;GO:0050896;GO:0051276;GO:0051704;GO:…	GO:0005634;GO:0005654;GO:0005667;GO:0005737;GO:0032991;GO:0043226;GO:0043229;GO:0043231;GO:0043234;GO:0044464	IPR000197;IPR000433;IPR001487;IPR003101;IPR009110;IPR010303;IPR013178;IPR014744;IPR018359	Bromodomain;Bromodomain_CS;DUF902_CREBbp;Histone_H3-K56_AcTrfase_RTT109;KIX_dom;Nuc_rcpt_coact;Nuc_rcpt_coact_CREBbp;Znf_TAZ;Znf_ZZ	ko04110;ko04310;ko04330;ko04350;ko04520;ko04630;ko04720;ko04916;ko05016;ko05152;ko05200;ko05211;ko05215
B2RX14	B2RX14	Terminal uridylyltransferase 4		Zcchc11		high	11296.1	14623	12604.5	12841.2	15313.3	15146.7	9210.07	13223.4	184650	3.46482e-15	4.48528e-15	3.86616e-15	3.93875e-15	4.69703e-15	4.64592e-15	2.82498e-15	4.05598e-15	0.438967	0.0507657	-0.452658	0.0123583	0.0149499			biological regulation;catabolic process;cell surface receptor linked signaling pathway;cellular catabolic process;cellular macromolecule catabolic process;cellular macromolecule metabolic process;cellular metabolic process;cellular nitrogen compound metabolic process;cellular process;cellular response to chemical stimulus;cellular response to cytokine stimulus;cellular response to interleukin-6;c…	binding;catalytic activity;cation binding;ion binding;metal ion binding;nucleotidyltransferase activity;RNA uridylyltransferase activity;transferase activity;transferase activity, transferring phosphorus-containing groups;transition metal ion binding;uridylyltransferase activity;zinc ion binding	cell part;cytoplasm;extracellular membrane-bounded organelle;extracellular organelle;extracellular region part;extracellular space;extracellular vesicular exosome;intracellular membrane-bounded organelle;intracellular non-membrane-bounded organelle;intracellular organelle;intracellular organelle part;intracellular part;membrane-bounded organelle;membrane-bounded vesicle;non-membrane-bounded organ…	biological regulation;catabolic process;cellular metabolic process;cellular nitrogen compound metabolic process;cellular process;cytokine production;developmental process;macromolecule metabolic process;metabolic process;multicellular organismal process;nitrogen compound metabolic process;nucleobase-containing compound metabolic process;primary metabolic process;response to chemical stimulus;resp…	cell part;cytoplasm;extracellular organelle;extracellular space;intracellular membrane-bounded organelle;intracellular non-membrane-bounded organelle;intracellular organelle;nucleolus;nucleus;organelle;vesicle		NTP_transf_2;PAP_assoc;zf-CCHC	ACTTTAT,MIR-142-5P;ATTACAT,MIR-380-3P;ATTCTTT,MIR-186;CACGTTT,MIR-302A;chr1p32;COLINA_TARGETS_OF_4EBP1_AND_4EBP2;CTTGTAT,MIR-381;DACOSTA_UV_RESPONSE_VIA_ERCC3_COMMON_DN;DACOSTA_UV_RESPONSE_VIA_ERCC3_DN;DAZARD_RESPONSE_TO_UV_NHEK_DN;DAZARD_UV_RESPONSE_CLUSTER_G6;DELASERNA_MYOD_TARGETS_DN;GACTGTT,MIR-212,MIR-132;GSE10325_BCELL_VS_MYELOID_UP;GSE10325_LUPUS_BCELL_VS_LUPUS_MYELOID_UP;GSE10325_LUPUS_CD…	Completeproteome;Cytoplasm;Magnesium;Manganese;Metal-binding;Nucleotidyltransferase;Nucleus;Phosphoprotein;Referenceproteome;Repeat;RNA-mediatedgenesilencing;Transferase;Zinc;Zinc-finger		GO:0001816;GO:0001817;GO:0001819;GO:0002831;GO:0006139;GO:0006355;GO:0006396;GO:0006401;GO:0006807;GO:0007165;GO:0007166;GO:0008152;GO:0009056;GO:0009057;GO:0009889;GO:0009966;GO:0009987;GO:0010033;GO:0010468;GO:0010556;GO:0010586;GO:0010587;GO:0016070;GO:0019219;GO:0019221;GO:0019222;GO:0019827;GO:0023051;GO:0031054;GO:0031123;GO:0031323;GO:0031326;GO:0031664;GO:0032088;GO:0032501;GO:0032502;GO:…	GO:0003824;GO:0005488;GO:0008270;GO:0016740;GO:0016772;GO:0016779;GO:0043167;GO:0043169;GO:0046872;GO:0046914;GO:0050265;GO:0070569	GO:0005615;GO:0005634;GO:0005730;GO:0005737;GO:0031982;GO:0031988;GO:0043226;GO:0043227;GO:0043228;GO:0043229;GO:0043230;GO:0043231;GO:0043232;GO:0044421;GO:0044422;GO:0044424;GO:0044428;GO:0044446;GO:0044464;GO:0065010;GO:0070062	GO:0001816;GO:0006139;GO:0006396;GO:0006401;GO:0006807;GO:0007165;GO:0008152;GO:0009056;GO:0009987;GO:0016070;GO:0032501;GO:0032502;GO:0034641;GO:0042221;GO:0043170;GO:0044237;GO:0044238;GO:0050896;GO:0065007	GO:0005615;GO:0005634;GO:0005730;GO:0005737;GO:0031982;GO:0043226;GO:0043229;GO:0043230;GO:0043231;GO:0043232;GO:0044464	IPR001878;IPR002058;IPR002934	Nucleotidyltransferase;PAP_assoc;Znf_CCHC
B2RX88-2;B2RX88-4;B2RX88;B2RX88-3;B2RX88-6;B2RX88-5	B2RX88-2;B2RX88-4;B2RX88;B2RX88-3	Centrosome and spindle pole associated protein 1		Cspp1		medium	2473.02	2703.59	3604.17	2926.93	6417.77	3580.81	3768.77	4589.12	131210	5.39012e-16	5.89266e-16	7.85553e-16	6.37943e-16	1.3988e-15	7.80463e-16	8.2143e-16	1.00023e-15	1.3758	0.405411	0.0644296	0.615212	0.588693			biological regulation;positive regulation of biological process;positive regulation of cell division;positive regulation of cellular process;positive regulation of cytokinesis;regulation of biological process;regulation of cell division;regulation of cellular process;regulation of cytokinesis		cell part;centrosome;cytoplasm;cytoplasmic part;cytoskeletal part;intracellular non-membrane-bounded organelle;intracellular organelle;intracellular organelle part;intracellular part;macromolecular complex;microtubule;microtubule organizing center;non-membrane-bounded organelle;nuclear part;nucleoplasm;organelle;organelle part;protein complex;spindle;spindle pole	biological regulation	cell part;centrosome;cytoplasm;intracellular non-membrane-bounded organelle;intracellular organelle;macromolecular complex;microtubule organizing center;nucleoplasm;organelle;protein complex			ACEVEDO_METHYLATED_IN_LIVER_CANCER_DN;chr8q13;DARWICHE_PAPILLOMA_RISK_HIGH_UP;DARWICHE_PAPILLOMA_RISK_LOW_DN;DARWICHE_SKIN_TUMOR_PROMOTER_DN;DARWICHE_SQUAMOUS_CELL_CARCINOMA_DN;GSE11924_TFH_VS_TH1_CD4_TCELL_UP;GSE17580_TREG_VS_TEFF_UP;GSE17721_12H_VS_24H_CPG_BMDM_DN;GSE17721_CPG_VS_GARDIQUIMOD_8H_BMDM_UP;GSE17721_LPS_VS_CPG_1H_BMDM_UP;GSE17721_POLYIC_VS_CPG_24H_BMDM_UP;GSE27786_BCELL_VS_CD4_TCELL…	Alternativesplicing;Coiledcoil;Completeproteome;Cytoplasm;Cytoskeleton;Microtubule;Phosphoprotein;Referenceproteome		GO:0032465;GO:0032467;GO:0048518;GO:0048522;GO:0050789;GO:0050794;GO:0051302;GO:0051781;GO:0065007		GO:0000922;GO:0005654;GO:0005737;GO:0005813;GO:0005815;GO:0005819;GO:0005874;GO:0032991;GO:0043226;GO:0043228;GO:0043229;GO:0043232;GO:0043234;GO:0044422;GO:0044424;GO:0044428;GO:0044430;GO:0044444;GO:0044446;GO:0044464	GO:0065007	GO:0005654;GO:0005737;GO:0005813;GO:0005815;GO:0032991;GO:0043226;GO:0043229;GO:0043232;GO:0043234;GO:0044464	IPR026708	CSPP1
B2RXC1;B2RXC1-2	B2RXC1	Trafficking protein particle complex subunit 11		Trappc11		high	10178.3	12278.2	20399.7	14285.4	21378.9	17456.8	16394.8	18410.2	128390	2.17075e-15	2.61861e-15	4.3507e-15	3.04669e-15	4.55953e-15	3.72306e-15	3.49656e-15	3.92638e-15	1.07069	0.507685	-0.315313	0.421021	0.392235			cellular process;establishment of localization;transport;vesicle-mediated transport		cell part;cytoplasmic part;Golgi apparatus;intracellular membrane-bounded organelle;intracellular organelle;intracellular part;membrane-bounded organelle;organelle	cellular process;establishment of localization;transport;vesicle-mediated transport	cell part;Golgi apparatus;intracellular membrane-bounded organelle;intracellular organelle;organelle		Foie-gras_1;Gryzun-like		Acetylation;Alternativesplicing;Completeproteome;ER-Golgitransport;Golgiapparatus;Referenceproteome;Transport		GO:0006810;GO:0009987;GO:0016192;GO:0051234		GO:0005794;GO:0043226;GO:0043227;GO:0043229;GO:0043231;GO:0044424;GO:0044444;GO:0044464	GO:0006810;GO:0009987;GO:0016192;GO:0051234	GO:0005794;GO:0043226;GO:0043229;GO:0043231;GO:0044464	IPR021773;IPR025876	Foie-gras_1;TRAPPC11_C
B2RXR6	B2RXR6	Serine/threonine-protein phosphatase 6 regulatory ankyrin repeat subunit B		Ankrd44		high	193641	242522	237470	224544	343545	352471	242785	312934	107380	3.45401e-14	4.32591e-14	4.2358e-14	4.00524e-14	6.12789e-14	6.2871e-14	4.33061e-14	5.58187e-14	0.827118	0.539392	0.0319352	0.466148	0.738078									Ank;Ank_2;Ank_3	BERNARD_PPAPDC1B_TARGETS_UP;chr2q33;CTTTGA_V$LEF1_Q2;GATAAGR_V$GATA_C;GCNP_SHH_UP_EARLY.V1_DN;GOBERT_OLIGODENDROCYTE_DIFFERENTIATION_DN;GSE10094_LCMV_VS_LISTERIA_IND_EFF_CD4_TCELL_UP;GSE12366_PLASMA_CELL_VS_MEMORY_BCELL_DN;GSE14308_TH1_VS_TH17_UP;GSE14308_TH17_VS_NATURAL_TREG_DN;GSE16522_ANTI_CD3CD28_STIM_VS_UNSTIM_MEMORY_CD8_TCELL_DN;GSE17721_12H_VS_24H_PAM3CSK4_BMDM_DN;GSE17721_4_VS_24H_CPG_BMD…	ANKrepeat;Completeproteome;Referenceproteome;Repeat							IPR002110;IPR020683	Ankyrin_rpt;Ankyrin_rpt-contain_dom
B2RXS4	B2RXS4	Plexin-B2		Plxnb2		medium	297.365	199.958	438.667	311.997	386.842	190.225	193.175	256.747	206230	1.0187e-16	6.85004e-17	1.50276e-16	1.06882e-16	1.32522e-16	6.51664e-17	6.61768e-17	8.79552e-17	0.37951	-0.0719836	-1.18322	-0.291898	0.226357			anatomical structure development;anatomical structure formation involved in morphogenesis;biological regulation;brain development;cell proliferation;cell surface receptor linked signaling pathway;cellular process;cellular response to stimulus;developmental process;neural precursor cell proliferation;neural tube closure;neuroblast proliferation;organ development;positive regulation of axonogenesis…	molecular transducer activity;receptor activity;semaphorin receptor activity;signal transducer activity;signaling receptor activity;transmembrane signaling receptor activity	cell part;cell surface;extracellular membrane-bounded organelle;extracellular organelle;extracellular region part;extracellular vesicular exosome;integral to membrane;integral to plasma membrane;intracellular;intrinsic to membrane;intrinsic to plasma membrane;membrane part;membrane-bounded organelle;membrane-bounded vesicle;organelle;plasma membrane part;vesicle	anatomical structure development;anatomical structure formation involved in morphogenesis;biological regulation;cell proliferation;cellular process;developmental process;regulation of protein modification process;response to stimulus;signal transduction	cell part;cell surface;extracellular organelle;intracellular;organelle;vesicle	Axon guidance	Plexin_cytopl;PSI;Sema;TIG	AMUNDSON_DNA_DAMAGE_RESPONSE_TP53;BAELDE_DIABETIC_NEPHROPATHY_DN;BLALOCK_ALZHEIMERS_DISEASE_INCIPIENT_UP;BLALOCK_ALZHEIMERS_DISEASE_UP;BURTON_ADIPOGENESIS_7;BURTON_ADIPOGENESIS_8;BYSTRYKH_HEMATOPOIESIS_STEM_CELL_QTL_TRANS;CAIRO_HEPATOBLASTOMA_CLASSES_DN;CHEN_METABOLIC_SYNDROM_NETWORK;chr22q13;DEBIASI_APOPTOSIS_BY_REOVIRUS_INFECTION_DN;DELYS_THYROID_CANCER_UP;ESC_J1_UP_LATE.V1_UP;ESC_V6.5_UP_LATE.…	Cellmembrane;Completeproteome;Developmentalprotein;Disulfidebond;Glycoprotein;Membrane;Phosphoprotein;Receptor;Referenceproteome;Repeat;Signal;Transmembrane;Transmembranehelix		GO:0001843;GO:0001932;GO:0006140;GO:0007165;GO:0007166;GO:0007405;GO:0007420;GO:0008283;GO:0008360;GO:0009894;GO:0009987;GO:0010720;GO:0010769;GO:0010975;GO:0019219;GO:0019220;GO:0019222;GO:0022603;GO:0022604;GO:0030811;GO:0031323;GO:0031329;GO:0031344;GO:0031346;GO:0031399;GO:0032268;GO:0032502;GO:0033121;GO:0033124;GO:0035148;GO:0042325;GO:0043087;GO:0045595;GO:0045597;GO:0045664;GO:0048513;GO:…	GO:0004871;GO:0004872;GO:0004888;GO:0017154;GO:0038023;GO:0060089	GO:0005622;GO:0005887;GO:0009986;GO:0016021;GO:0031224;GO:0031226;GO:0031982;GO:0031988;GO:0043226;GO:0043227;GO:0043230;GO:0044421;GO:0044425;GO:0044459;GO:0044464;GO:0065010;GO:0070062	GO:0007165;GO:0008283;GO:0009987;GO:0031399;GO:0032502;GO:0048646;GO:0048856;GO:0050896;GO:0065007	GO:0005622;GO:0009986;GO:0031982;GO:0043226;GO:0043230;GO:0044464	IPR001627;IPR002165;IPR002909;IPR008936;IPR013548;IPR013783;IPR014756;IPR015943;IPR016201	Ig_E-set;Ig-like_fold;IPT;Plexin_cytoplasmic_RasGAP_dom;Plexin_repeat;Plexin-like_fold;Rho_GTPase_activation_prot;Semap_dom;WD40/YVTN_repeat-like_dom	ko04360
B2RXV4;B2RXV4-2	B2RXV4	Feline leukemia virus subgroup C receptor-related protein 1		Flvcr1		medium	2176.13	2301.11	1525.49	2000.91	3793.03	3380.29	982.959	2718.76	60468	2.18581e-16	2.31135e-16	1.53228e-16	2.00982e-16	3.80991e-16	3.39534e-16	9.87335e-17	2.73086e-16	0.801587	0.554817	-0.634068	0.240779	0.192879			anatomical structure development;anatomical structure morphogenesis;appendage morphogenesis;biological regulation;blood vessel development;cell differentiation;cell maturation;cellular developmental process;cellular process;chordate embryonic development;cofactor transport;developmental maturation;developmental process;embryo development;embryo development ending in birth or egg hatching;embryoni…	cofactor transporter activity;heme transporter activity;transporter activity	cell part;cytoplasmic part;integral to membrane;intracellular membrane-bounded organelle;intracellular organelle;intracellular organelle part;intracellular part;intrinsic to membrane;membrane;membrane part;membrane-bounded organelle;mitochondrial membrane;mitochondrial part;mitochondrion;organelle;organelle membrane;organelle part;plasma membrane	anatomical structure development;anatomical structure morphogenesis;biological regulation;cell differentiation;cell maturation;cellular process;cofactor transport;developmental maturation;developmental process;embryo development;establishment of localization;growth;multicellular organismal process;transmembrane transport;transport	cell part;intracellular membrane-bounded organelle;intracellular organelle;membrane;mitochondrion;organelle;plasma membrane		MFS_1	CHIANG_LIVER_CANCER_SUBCLASS_PROLIFERATION_UP;chr1q32;DODD_NASOPHARYNGEAL_CARCINOMA_DN;ESTABLISHMENT_OF_LOCALIZATION;GEORGES_TARGETS_OF_MIR192_AND_MIR215;GRAESSMANN_APOPTOSIS_BY_DOXORUBICIN_UP;GSE10239_MEMORY_VS_DAY4.5_EFF_CD8_TCELL_DN;GSE10239_NAIVE_VS_MEMORY_CD8_TCELL_UP;GSE14000_4H_VS_16H_LPS_DC_DN;GSE17721_LPS_VS_POLYIC_1H_BMDM_UP;GSE18791_CTRL_VS_NEWCASTLE_VIRUS_DC_12H_UP;GSE20366_EX_VIVO_VS…	Alternativesplicing;Cellmembrane;Completeproteome;Erythrocytematuration;Glycoprotein;Membrane;Mitochondrion;Receptor;Referenceproteome;Transmembrane;Transmembranehelix;Transport		GO:0001568;GO:0001701;GO:0006810;GO:0006839;GO:0009653;GO:0009790;GO:0009792;GO:0009887;GO:0009987;GO:0015886;GO:0021700;GO:0030099;GO:0030154;GO:0030218;GO:0032501;GO:0032502;GO:0035107;GO:0035108;GO:0035264;GO:0040007;GO:0040008;GO:0042733;GO:0043009;GO:0043249;GO:0046620;GO:0046907;GO:0048469;GO:0048513;GO:0048534;GO:0048536;GO:0048562;GO:0048598;GO:0048704;GO:0048705;GO:0048856;GO:0048869;GO:…	GO:0005215;GO:0015232;GO:0051184	GO:0005739;GO:0005886;GO:0016020;GO:0016021;GO:0031090;GO:0031224;GO:0031966;GO:0043226;GO:0043227;GO:0043229;GO:0043231;GO:0044422;GO:0044424;GO:0044425;GO:0044429;GO:0044444;GO:0044446;GO:0044464	GO:0006810;GO:0009653;GO:0009790;GO:0009987;GO:0021700;GO:0030154;GO:0032501;GO:0032502;GO:0040007;GO:0048469;GO:0048856;GO:0051181;GO:0051234;GO:0055085;GO:0065007	GO:0005739;GO:0005886;GO:0016020;GO:0043226;GO:0043229;GO:0043231;GO:0044464	IPR011701;IPR020846	MFS;MFS_dom
B2RY04	B2RY04	Dedicator of cytokinesis protein 5		Dock5		high	4586.91	4781.3	3555.04	4307.75	8339.45	11129	3742.53	7737	214430	1.63384e-15	1.70308e-15	1.26629e-15	1.5344e-15	2.97048e-15	3.96411e-15	1.33308e-15	2.75589e-15	0.86243	1.21885	0.0741518	0.718477	0.775798			biological regulation;cellular process;cellular response to stimulus;intracellular signal transduction;positive regulation of catalytic activity;positive regulation of GTPase activity;positive regulation of hydrolase activity;positive regulation of molecular function;regulation of biological process;regulation of catabolic process;regulation of catalytic activity;regulation of cellular catabolic …	enzyme regulator activity;GTPase regulator activity;guanyl-nucleotide exchange factor activity;nucleoside-triphosphatase regulator activity	cell part;cytoplasm;intracellular part	biological regulation;cellular process;response to stimulus;signal transduction	cell part;cytoplasm		Ded_cyto;DOCK-C2;SH3_1	ATGGYGGA_UNKNOWN;BERENJENO_ROCK_SIGNALING_NOT_VIA_RHOA_DN;BOYLAN_MULTIPLE_MYELOMA_C_DN;BRUINS_UVC_RESPONSE_VIA_TP53_GROUP_A;CAGGTG_V$E12_Q6;CHARAFE_BREAST_CANCER_LUMINAL_VS_BASAL_DN;CHEBOTAEV_GR_TARGETS_UP;CHIANG_LIVER_CANCER_SUBCLASS_UNANNOTATED_UP;chr8p21;CUI_TCF21_TARGETS_2_DN;FEVR_CTNNB1_TARGETS_UP;FULCHER_INFLAMMATORY_RESPONSE_LECTIN_VS_LPS_UP;GOBERT_OLIGODENDROCYTE_DIFFERENTIATION_UP;GOLDRA…	Acetylation;Cataract;Completeproteome;Cytoplasm;Guanine-nucleotidereleasingfactor;Phosphoprotein;Referenceproteome;SH3domain		GO:0006140;GO:0007165;GO:0007264;GO:0009894;GO:0009987;GO:0019219;GO:0019222;GO:0030811;GO:0031323;GO:0031329;GO:0033121;GO:0033124;GO:0035556;GO:0043085;GO:0043087;GO:0043547;GO:0044093;GO:0050789;GO:0050790;GO:0050794;GO:0050896;GO:0051171;GO:0051336;GO:0051345;GO:0051716;GO:0065007;GO:0065009;GO:0080090	GO:0005085;GO:0030234;GO:0030695;GO:0060589	GO:0005737;GO:0044424;GO:0044464	GO:0007165;GO:0009987;GO:0050896;GO:0065007	GO:0005737;GO:0044464	IPR001452;IPR010703;IPR016024;IPR026791;IPR027007;IPR027357	ARM-type_fold;DHR-1_domain;DHR-2;DOCK;DOCK_C;SH3_domain
B2RY56	B2RY56	RNA-binding protein 25		Rbm25		high	162293	224712	164456	183820	243371	298625	154529	232175	99551	2.68379e-14	3.716e-14	2.71957e-14	3.03979e-14	4.02456e-14	4.93828e-14	2.5554e-14	3.83941e-14	0.58456	0.410257	-0.0898295	0.301663	0.562097			apoptosis;biological regulation;cell death;cellular macromolecule metabolic process;cellular metabolic process;cellular nitrogen compound metabolic process;cellular process;death;macromolecule metabolic process;metabolic process;mRNA metabolic process;mRNA processing;nitrogen compound metabolic process;nucleic acid metabolic process;nucleobase-containing compound metabolic process;primary metabol…	binding;mRNA binding;nucleic acid binding;nucleotide binding;RNA binding	cell part;cytoplasm;intracellular organelle part;intracellular part;nuclear body;nuclear part;nuclear speck;nucleoplasm part;organelle part	biological regulation;cell death;cellular metabolic process;cellular nitrogen compound metabolic process;cellular process;death;macromolecule metabolic process;metabolic process;mRNA metabolic process;mRNA processing;nitrogen compound metabolic process;nucleobase-containing compound metabolic process;primary metabolic process;RNA metabolic process;RNA processing;RNA splicing	cell part;cytoplasm	Spliceosome	PWI;RRM_1	AATGTGA,MIR-23A,MIR-23B;ACEVEDO_LIVER_TUMOR_VS_NORMAL_ADJACENT_TISSUE_DN;BILD_CTNNB1_ONCOGENIC_SIGNATURE;BILD_E2F3_ONCOGENIC_SIGNATURE;BRUINS_UVC_RESPONSE_VIA_TP53_GROUP_D;BUYTAERT_PHOTODYNAMIC_THERAPY_STRESS_UP;chr14q24;CTACTGT,MIR-199A;DELASERNA_MYOD_TARGETS_UP;DURCHDEWALD_SKIN_CARCINOGENESIS_DN;FONTAINE_FOLLICULAR_THYROID_ADENOMA_UP;FOURNIER_ACINAR_DEVELOPMENT_LATE_2;GARY_CD5_TARGETS_DN;GAZDA_…	Acetylation;Apoptosis;Completeproteome;Cytoplasm;Isopeptidebond;mRNAprocessing;mRNAsplicing;Nucleus;Phosphoprotein;Referenceproteome;RNA-binding;Ublconjugation		GO:0000381;GO:0006139;GO:0006396;GO:0006397;GO:0006807;GO:0006915;GO:0008152;GO:0008219;GO:0008380;GO:0009987;GO:0010468;GO:0010941;GO:0012501;GO:0016070;GO:0016071;GO:0016265;GO:0019219;GO:0019222;GO:0031323;GO:0034641;GO:0042981;GO:0043067;GO:0043170;GO:0043484;GO:0044237;GO:0044238;GO:0044260;GO:0048024;GO:0050684;GO:0050789;GO:0050794;GO:0051171;GO:0051252;GO:0060255;GO:0065007;GO:0080090;GO:…	GO:0000166;GO:0003676;GO:0003723;GO:0003729;GO:0005488	GO:0005737;GO:0016604;GO:0016607;GO:0044422;GO:0044424;GO:0044428;GO:0044446;GO:0044451;GO:0044464	GO:0006139;GO:0006396;GO:0006397;GO:0006807;GO:0008152;GO:0008219;GO:0008380;GO:0009987;GO:0016070;GO:0016071;GO:0016265;GO:0034641;GO:0043170;GO:0044237;GO:0044238;GO:0065007	GO:0005737;GO:0044464	IPR000504;IPR002483;IPR012677	Nucleotide-bd_a/b_plait;PWI_dom;RRM_dom	ko03040
B7ZMP1;B7ZMP1-2	B7ZMP1;B7ZMP1-2	Probable Xaa-Pro aminopeptidase 3		Xpnpep3		high	4892.92	6607.86	12966.7	8155.82	11814.3	7973.51	9872.94	9886.93	56677	4.60658e-16	6.22116e-16	1.22079e-15	7.67853e-16	1.11229e-15	7.50689e-16	9.29516e-16	9.30833e-16	1.27177	0.271032	-0.39326	0.383181	0.291194			glomerular filtration;macromolecule metabolic process;metabolic process;multicellular organismal process;primary metabolic process;protein maturation;protein metabolic process;protein processing;renal system process;system process	aminopeptidase activity;binding;catalytic activity;cation binding;exopeptidase activity;hydrolase activity;ion binding;manganese ion binding;metal ion binding;peptidase activity;peptidase activity, acting on L-amino acid peptides;transition metal ion binding	cell part;cytoplasmic part;extracellular membrane-bounded organelle;extracellular organelle;extracellular region part;extracellular vesicular exosome;intracellular membrane-bounded organelle;intracellular organelle;intracellular part;membrane-bounded organelle;membrane-bounded vesicle;mitochondrion;organelle;vesicle	macromolecule metabolic process;metabolic process;multicellular organismal process;primary metabolic process;protein maturation;protein metabolic process	cell part;extracellular organelle;intracellular membrane-bounded organelle;intracellular organelle;mitochondrion;organelle;vesicle		AMP_N;Peptidase_M24	chr22q13;GRADE_COLON_AND_RECTAL_CANCER_DN;GSE12845_PRE_GC_VS_DARKZONE_GC_TONSIL_BCELL_UP;GSE17974_0H_VS_2H_IN_VITRO_ACT_CD4_TCELL_UP;GSE17974_CTRL_VS_ACT_IL4_AND_ANTI_IL12_1H_CD4_TCELL_UP;GSE20366_EX_VIVO_VS_HOMEOSTATIC_CONVERSION_NAIVE_CD4_TCELL_UP;GSE22886_TH1_VS_TH2_48H_ACT_DN;GSE26928_EFF_MEMORY_VS_CXCR5_POS_CD4_TCELL_DN;GSE6269_E_COLI_VS_STREP_PNEUMO_INF_PBMC_UP;IVANOVA_HEMATOPOIESIS_LATE_PR…	Alternativesplicing;Completeproteome;Hydrolase;Manganese;Metal-binding;Mitochondrion;Referenceproteome		GO:0003008;GO:0003014;GO:0003094;GO:0008152;GO:0016485;GO:0019538;GO:0032501;GO:0043170;GO:0044238;GO:0051604	GO:0003824;GO:0004177;GO:0005488;GO:0008233;GO:0008238;GO:0016787;GO:0030145;GO:0043167;GO:0043169;GO:0046872;GO:0046914;GO:0070011	GO:0005739;GO:0031982;GO:0031988;GO:0043226;GO:0043227;GO:0043229;GO:0043230;GO:0043231;GO:0044421;GO:0044424;GO:0044444;GO:0044464;GO:0065010;GO:0070062	GO:0008152;GO:0019538;GO:0032501;GO:0043170;GO:0044238;GO:0051604	GO:0005739;GO:0031982;GO:0043226;GO:0043229;GO:0043230;GO:0043231;GO:0044464	IPR000994;IPR007865;IPR028980;IPR029149	Aminopep_P_N;Creatin/AminoP/Spt16_NTD;Creatinase/Aminopeptidase_P_N;Pept_M24_structural-domain
B7ZNG0-2;B7ZNG0	B7ZNG0-2;B7ZNG0	Kinesin-like protein KIF7		Kif7		medium	152.753	109.35	254.57	172.224	89.4439	94.0371	23.1289	68.87	151490	3.84394e-17	2.75174e-17	6.40611e-17	4.33393e-17	2.25081e-17	2.36639e-17	5.82025e-18	1.73307e-17	-0.772143	-0.217657	-3.4603	-1.48337	0.558013			anatomical structure development;biological regulation;cellular component movement;cellular process;developmental process;metabolic process;microtubule-based movement;microtubule-based process;negative regulation of biological process;negative regulation of cell communication;negative regulation of cellular process;negative regulation of response to stimulus;negative regulation of signal transduc…	adenyl nucleotide binding;adenyl ribonucleotide binding;ATP binding;ATPase activity;binding;catalytic activity;hydrolase activity;hydrolase activity, acting on acid anhydrides;hydrolase activity, acting on acid anhydrides, in phosphorus-containing anhydrides;microtubule motor activity;motor activity;nucleoside-triphosphatase activity;nucleotide binding;purine nucleotide binding;purine ribonucleos…	cell part;cell projection;cilium;cytoskeletal part;intracellular organelle part;intracellular part;kinesin complex;macromolecular complex;microtubule associated complex;organelle part;protein complex	anatomical structure development;biological regulation;cellular component movement;cellular process;developmental process;metabolic process	cell part;cell projection;cilium;macromolecular complex;protein complex		Kinesin	BOYLAN_MULTIPLE_MYELOMA_C_D_UP;CAGCTG_V$AP4_Q5;CAGGTA_V$AREB6_01;chr15q26;CTTTGA_V$LEF1_Q2;GCANCTGNY_V$MYOD_Q6;GGGNRMNNYCAT_UNKNOWN;GSE14769_UNSTIM_VS_20MIN_LPS_BMDM_UP;GSE15324_ELF4_KO_VS_WT_NAIVE_CD8_TCELL_UP;GSE17974_IL4_AND_ANTI_IL12_VS_UNTREATED_2H_ACT_CD4_TCELL_DN;GSE27786_BCELL_VS_NEUTROPHIL_DN;GSE33513_TCF7_KO_VS_HET_EARLY_THYMIC_PROGENITOR_DN;GSE7460_CTRL_VS_TGFB_TREATED_ACT_FOXP3_HET_TC…	Alternativesplicing;ATP-binding;Cellprojection;Cilium;Coiledcoil;Completeproteome;Motorprotein;Nucleotide-binding;Referenceproteome;Repressor		GO:0006928;GO:0007017;GO:0007018;GO:0008152;GO:0008589;GO:0009966;GO:0009967;GO:0009968;GO:0009987;GO:0010646;GO:0010647;GO:0010648;GO:0021591;GO:0023051;GO:0023056;GO:0023057;GO:0032502;GO:0045879;GO:0045880;GO:0048518;GO:0048519;GO:0048522;GO:0048523;GO:0048583;GO:0048584;GO:0048585;GO:0048731;GO:0048856;GO:0050789;GO:0050794;GO:0065007	GO:0000166;GO:0003774;GO:0003777;GO:0003824;GO:0005488;GO:0005524;GO:0016462;GO:0016787;GO:0016817;GO:0016818;GO:0016887;GO:0017076;GO:0017111;GO:0030554;GO:0032553;GO:0032555;GO:0032559;GO:0035639	GO:0005871;GO:0005875;GO:0005929;GO:0032991;GO:0042995;GO:0043234;GO:0044422;GO:0044424;GO:0044430;GO:0044446;GO:0044464	GO:0006928;GO:0008152;GO:0009987;GO:0032502;GO:0048856;GO:0065007	GO:0005929;GO:0032991;GO:0042995;GO:0043234;GO:0044464	IPR001752;IPR019821;IPR027417;IPR027640	Kinesin_motor_CS;Kinesin_motor_dom;Kinesin-like_fam;P-loop_NTPase
B7ZNG4	B7ZNG4	Tastin		Troap		medium	491.955	144.074	446.523	360.85	1174.64	38.5474	384.883	532.689	71958	5.88041e-17	1.72213e-17	5.33735e-17	4.3133e-17	1.40406e-16	4.60763e-18	4.60057e-17	6.36732e-17	1.25562	-1.9021	-0.214312	-0.286932	0.106292			biological adhesion;cell adhesion;cellular process		cell part;cytoplasm;intracellular part	biological adhesion;cell adhesion;cellular process	cell part;cytoplasm			BENPORATH_CYCLING_GENES;BLUM_RESPONSE_TO_SALIRASIB_DN;chr12q13;CROONQUIST_NRAS_VS_STROMAL_STIMULATION_DN;CYCLIN_D1_KE_.V1_UP;CYTOPLASM;DUTERTRE_ESTRADIOL_RESPONSE_24HR_UP;ENK_UV_RESPONSE_KERATINOCYTE_UP;GATTGGY_V$NFY_Q6_01;GEORGES_TARGETS_OF_MIR192_AND_MIR215;GGGAGGRR_V$MAZ_Q6;GOBERT_OLIGODENDROCYTE_DIFFERENTIATION_UP;GRADE_COLON_CANCER_UP;GSE13411_IGM_MEMORY_BCELL_VS_PLASMA_CELL_DN;GSE13411_PLAS…	Celladhesion;Completeproteome;Cytoplasm;Phosphoprotein;Referenceproteome		GO:0007155;GO:0009987;GO:0022610		GO:0005737;GO:0044424;GO:0044464	GO:0007155;GO:0009987;GO:0022610	GO:0005737;GO:0044464	IPR026133	Tastin
B8ZXI1;B8ZXI1-2	B8ZXI1;B8ZXI1-2	Queuine tRNA-ribosyltransferase subunit QTRTD1	Queuine tRNA-ribosyltransferase accessory subunit 2	Qtrtd1	Qtrt2	high	10844	12798.6	20620.4	14754.3	20576.1	15754.9	9657.98	15329.7	46288	8.33801e-16	9.84088e-16	1.58551e-15	1.13447e-15	1.58211e-15	1.2114e-15	7.42606e-16	1.17871e-15	0.924071	0.299821	-1.09428	0.0432041	0.0227974			7-methylguanosine biosynthetic process;7-methylguanosine metabolic process;biosynthetic process;cellular biosynthetic process;cellular macromolecule metabolic process;cellular metabolic process;cellular nitrogen compound biosynthetic process;cellular nitrogen compound metabolic process;cellular process;guanosine biosynthetic process;guanosine metabolic process;heterocycle biosynthetic process;het…	binding;catalytic activity;cation binding;ion binding;metal ion binding;queuine tRNA-ribosyltransferase activity;transferase activity;transferase activity, transferring glycosyl groups;transferase activity, transferring pentosyl groups;transition metal ion binding;zinc ion binding	cell part;cytoplasm;cytoplasmic part;intracellular membrane-bounded organelle;intracellular organelle;intracellular part;membrane-bounded organelle;mitochondrion;organelle	biosynthetic process;cellular metabolic process;cellular nitrogen compound metabolic process;cellular process;heterocycle metabolic process;macromolecule metabolic process;macromolecule modification;metabolic process;nitrogen compound metabolic process;nucleobase-containing compound metabolic process;nucleobase-containing small molecule metabolic process;nucleoside metabolic process;primary metab…	cell part;cytoplasm;intracellular membrane-bounded organelle;intracellular organelle;mitochondrion;organelle		TGT	AACWWCAANK_UNKNOWN;ACEVEDO_LIVER_CANCER_WITH_H3K9ME3_DN;ACTAYRNNNCCCR_UNKNOWN;CACGTG_V$MYC_Q2;CAGCTG_V$AP4_Q5;chr3q13;DODD_NASOPHARYNGEAL_CARCINOMA_DN;ESC_V6.5_UP_LATE.V1_DN;GARY_CD5_TARGETS_DN;GATTGGY_V$NFY_Q6_01;GINESTIER_BREAST_CANCER_20Q13_AMPLIFICATION_DN;GKCGCNNNNNNNTGAYG_UNKNOWN;GRAESSMANN_APOPTOSIS_BY_SERUM_DEPRIVATION_UP;GSE14000_TRANSLATED_RNA_VS_MRNA_4H_LPS_DC_UP;GSE14308_INDUCED_VS_NA…	Alternativesplicing;Completeproteome;Cytoplasm;Glycosyltransferase;Metal-binding;Mitochondrion;Queuosinebiosynthesis;Referenceproteome;Transferase;tRNAprocessing;Zinc		GO:0006139;GO:0006396;GO:0006399;GO:0006400;GO:0006807;GO:0008033;GO:0008152;GO:0008616;GO:0008617;GO:0008618;GO:0009058;GO:0009116;GO:0009119;GO:0009163;GO:0009451;GO:0009987;GO:0016070;GO:0018130;GO:0034470;GO:0034641;GO:0034654;GO:0034660;GO:0042278;GO:0042451;GO:0042455;GO:0043170;GO:0043412;GO:0044237;GO:0044238;GO:0044249;GO:0044260;GO:0044271;GO:0044281;GO:0046114;GO:0046116;GO:0046118;GO:…	GO:0003824;GO:0005488;GO:0008270;GO:0008479;GO:0016740;GO:0016757;GO:0016763;GO:0043167;GO:0043169;GO:0046872;GO:0046914	GO:0005737;GO:0005739;GO:0043226;GO:0043227;GO:0043229;GO:0043231;GO:0044424;GO:0044444;GO:0044464	GO:0006139;GO:0006396;GO:0006399;GO:0006807;GO:0008033;GO:0008152;GO:0009058;GO:0009116;GO:0009451;GO:0009987;GO:0016070;GO:0034641;GO:0043170;GO:0043412;GO:0044237;GO:0044238;GO:0044281;GO:0046483;GO:0055086	GO:0005737;GO:0005739;GO:0043226;GO:0043229;GO:0043231;GO:0044464	IPR002616;IPR028592	QTRTD1;tRNA_ribo_trans-like
B9EJ86	B9EJ86	Oxysterol-binding protein	Oxysterol-binding protein-related protein 8	Osbpl8		high	53497.1	44035.2	42241.2	46591.2	98882.7	61420.8	45108.6	68470.7	101270	8.99941e-15	7.40771e-15	7.10593e-15	7.83769e-15	1.66343e-14	1.03324e-14	7.58829e-15	1.15183e-14	0.886259	0.48007	0.0947506	0.487026	0.77792			biological regulation;cell differentiation;cellular developmental process;cellular localization;cellular macromolecule localization;cellular process;cellular protein localization;developmental process;establishment of localization;fat cell differentiation;lipid transport;localization;macromolecule localization;negative regulation of biological process;negative regulation of cell migration;negativ…	binding;cholesterol binding;lipid binding;steroid binding;sterol binding	cell part;intracellular organelle part;intracellular part;membrane;nuclear membrane;nuclear part;organelle membrane;organelle part	biological regulation;cell differentiation;cellular localization;cellular process;developmental process;establishment of localization;lipid transport;localization;transport	cell part;membrane		Oxysterol_BP;PH	AAGCACT,MIR-520F;AATGTGA,MIR-23A,MIR-23B;AGCACTT,MIR-93,MIR-302A,MIR-302B,MIR-302C,MIR-302D,MIR-372,MIR-373,MIR-520E,MIR-520A,MIR-526B,MIR-520B,MIR-520C,MIR-520D;ATAACCT,MIR-154;ATTCTTT,MIR-186;CATTTCA,MIR-203;CHANG_CORE_SERUM_RESPONSE_DN;CHEN_METABOLIC_SYNDROM_NETWORK;CHICAS_RB1_TARGETS_SENESCENT;chr12q14;CTTTGA_V$LEF1_Q2;CUI_TCF21_TARGETS_2_DN;DACOSTA_UV_RESPONSE_VIA_ERCC3_COMMON_DN;DACOSTA_UV_…	Completeproteome;Lipidtransport;Proteomicsidentification;Referenceproteome;Transport		GO:0006810;GO:0006869;GO:0008104;GO:0009966;GO:0009967;GO:0009987;GO:0010627;GO:0010646;GO:0010647;GO:0010740;GO:0010883;GO:0010888;GO:0010889;GO:0010891;GO:0023051;GO:0023056;GO:0030154;GO:0030334;GO:0030336;GO:0032502;GO:0032879;GO:0033036;GO:0033365;GO:0034504;GO:0034613;GO:0040012;GO:0040013;GO:0045444;GO:0046626;GO:0046628;GO:0048518;GO:0048519;GO:0048522;GO:0048523;GO:0048583;GO:0048584;GO:…	GO:0005488;GO:0005496;GO:0008289;GO:0015485;GO:0032934	GO:0016020;GO:0031090;GO:0031965;GO:0044422;GO:0044424;GO:0044428;GO:0044446;GO:0044464	GO:0006810;GO:0006869;GO:0009987;GO:0030154;GO:0032502;GO:0051179;GO:0051234;GO:0051641;GO:0065007	GO:0016020;GO:0044464	IPR000648;IPR001849;IPR011993;IPR018494	Oxysterol-bd;Oxysterol-bd_CS;PH_domain;PH_like_dom
B9EJR8	B9EJR8	Dynein assembly factor 5, axonemal		Dnaaf5		high	21211.9	25313.8	26436.5	24320.7	42326.1	28116.4	17581.5	29341.3	93850	3.30687e-15	3.94635e-15	4.12137e-15	3.79153e-15	6.59851e-15	4.38326e-15	2.74091e-15	4.57423e-15	0.996672	0.151488	-0.588469	0.186564	0.140756			cell projection organization;cellular component movement;cellular component organization;cellular component organization at cellular level;cellular component organization or biogenesis;cellular component organization or biogenesis at cellular level;cellular process;cilium movement;microtubule-based movement;microtubule-based process	binding;dynein binding;dynein intermediate chain binding;protein binding	cell part;cytoplasm;intracellular part	cellular component movement;cellular component organization;cellular process	cell part;cytoplasm				Acetylation;Ciliumbiogenesis/degradation;Completeproteome;Cytoplasm;Referenceproteome;Repeat		GO:0003341;GO:0006928;GO:0007017;GO:0007018;GO:0009987;GO:0016043;GO:0030030;GO:0071840;GO:0071841;GO:0071842	GO:0005488;GO:0005515;GO:0045502;GO:0045505	GO:0005737;GO:0044424;GO:0044464	GO:0006928;GO:0009987;GO:0016043	GO:0005737;GO:0044464	IPR011989;IPR016024	ARM-like;ARM-type_fold
B9EKI3	B9EKI3	TATA element modulatory factor		Tmf1		high	12832.2	15619.8	15671.7	14707.9	24050.2	21405.8	13205.5	19553.8	121800	2.59628e-15	3.16028e-15	3.17079e-15	2.97578e-15	4.86596e-15	4.33094e-15	2.67182e-15	3.95624e-15	0.906278	0.454628	-0.247022	0.371295	0.415951			acrosome assembly;anatomical structure development;anatomical structure formation involved in morphogenesis;biological regulation;biosynthetic process;cell development;cell differentiation;cell motility;cellular biosynthetic process;cellular component assembly;cellular component assembly at cellular level;cellular component assembly involved in morphogenesis;cellular component movement;cellular c…	binding;DNA binding;nucleic acid binding	cell part;cytoplasmic part;endoplasmic reticulum;Golgi apparatus;Golgi apparatus part;Golgi membrane;intracellular membrane-bounded organelle;intracellular organelle;intracellular organelle part;intracellular part;membrane;membrane-bounded organelle;nucleus;organelle;organelle membrane;organelle part	anatomical structure development;anatomical structure formation involved in morphogenesis;biological regulation;biosynthetic process;cell development;cell differentiation;cell motility;cellular component assembly;cellular component movement;cellular component organization;cellular metabolic process;cellular nitrogen compound metabolic process;cellular process;developmental process;establishment o…	cell part;endoplasmic reticulum;Golgi apparatus;intracellular membrane-bounded organelle;intracellular organelle;membrane;nucleus;organelle		TMF_DNA_bd;TMF_TATA_bd	AMUNDSON_RESPONSE_TO_ARSENITE;BENPORATH_MYC_MAX_TARGETS;BIOPOLYMER_METABOLIC_PROCESS;BROCKE_APOPTOSIS_REVERSED_BY_IL6;BROWNE_HCMV_INFECTION_16HR_UP;BUYTAERT_PHOTODYNAMIC_THERAPY_STRESS_UP;CAGCTG_V$AP4_Q5;CAIRO_HEPATOBLASTOMA_UP;chr3p21;CONCANNON_APOPTOSIS_BY_EPOXOMICIN_UP;CREIGHTON_ENDOCRINE_THERAPY_RESISTANCE_3;CREIGHTON_ENDOCRINE_THERAPY_RESISTANCE_5;DODD_NASOPHARYNGEAL_CARCINOMA_DN;DODD_NASOPH…	Coiledcoil;Completeproteome;Cytoplasm;DNA-binding;Golgiapparatus;Membrane;Nucleus;Phosphoprotein;Referenceproteome;Repressor;Transcription;Transcriptionregulation		GO:0001675;GO:0001817;GO:0001819;GO:0003006;GO:0006139;GO:0006351;GO:0006355;GO:0006807;GO:0006810;GO:0006928;GO:0006950;GO:0006952;GO:0006996;GO:0006997;GO:0007281;GO:0007286;GO:0007289;GO:0008152;GO:0008406;GO:0008584;GO:0009058;GO:0009059;GO:0009607;GO:0009617;GO:0009889;GO:0009892;GO:0009894;GO:0009914;GO:0009987;GO:0010033;GO:0010468;GO:0010556;GO:0010605;GO:0010629;GO:0010646;GO:0010817;GO:…	GO:0003676;GO:0003677;GO:0005488	GO:0000139;GO:0005634;GO:0005783;GO:0005794;GO:0016020;GO:0031090;GO:0043226;GO:0043227;GO:0043229;GO:0043231;GO:0044422;GO:0044424;GO:0044431;GO:0044444;GO:0044446;GO:0044464	GO:0006139;GO:0006807;GO:0006810;GO:0006928;GO:0006950;GO:0006996;GO:0006997;GO:0008152;GO:0009058;GO:0009607;GO:0009914;GO:0009987;GO:0016043;GO:0016070;GO:0022607;GO:0030154;GO:0032502;GO:0034641;GO:0040011;GO:0042221;GO:0043170;GO:0044237;GO:0044238;GO:0046903;GO:0048468;GO:0048646;GO:0048856;GO:0048870;GO:0050896;GO:0051049;GO:0051234;GO:0051704;GO:0065007	GO:0005634;GO:0005783;GO:0005794;GO:0016020;GO:0043226;GO:0043229;GO:0043231;GO:0044464	IPR022091;IPR022092	TMF_DNA-bd;TMF_TATA-bd
C0HK80;C0HK79	C0HK80;C0HK79		Adipocyte-related X-chromosome expressed sequence 2;Adipocyte-related X-chromosome expressed sequence 1		Arxes2;Arxes1	medium	3559.21	3768.72	8015.8	5114.58	6038.2	5571.96	8205.77	6605.31	20146	1.19109e-16	1.26121e-16	2.6825e-16	1.7116e-16	2.02069e-16	1.86466e-16	2.74607e-16	2.21047e-16	0.762562	0.56411	0.0337918	0.453488	0.76335
C0HKD9;C0HKD8	C0HKD9;C0HKD8		Microfibrillar-associated protein 1B;Microfibrillar-associated protein 1A		Mfap1b;Mfap1a	high	65127.6	91761.6	58842.2	71910.5	109622	125873	64264	99919.5	51954	5.62066e-15	7.91924e-15	5.07822e-15	6.20604e-15	9.4606e-15	1.08631e-14	5.54613e-15	8.62328e-15	0.751192	0.456004	0.127161	0.444785	0.878235
C0HKE9;C0HKE8;C0HKE7;C0HKE6;C0HKE5;C0HKE4;C0HKE3;C0HKE2;C0HKE1;Q8CGP6;Q8R1M2;Q8CGP7;Q8CGP5;Q8BFU2;Q64523;Q6GSS7	C0HKE9;C0HKE8;C0HKE7;C0HKE6;C0HKE5;C0HKE4;C0HKE3;C0HKE2;C0HKE1;Q8CGP6;Q8R1M2;Q8CGP7;Q8CGP5;Q8BFU2;Q64523;Q6GSS7	Histone H2A type 1-H;Histone H2A.J;Histone H2A type 1-K;Histone H2A type 1-F;Histone H2A type 3;Histone H2A type 2-C;Histone H2A type 2-A	Histone H2A type 1-P;Histone H2A type 1-O;Histone H2A type 1-N;Histone H2A type 1-I;Histone H2A type 1-G;Histone H2A type 1-E;Histone H2A type 1-D;Histone H2A type 1-C;Histone H2A type 1-B;Histone H2A type 1-H;Histone H2A.J;Histone H2A type 1-K;Histone H2A type 1-F;Histone H2A type 3;Histone H2A type 2-C;Histone H2A type 2-A	Hist1h2ah;H2afj;Hist1h2ak;Hist1h2af;Hist3h2a;Hist2h2ac;Hist2h2aa1	Hist1h2ap;Hist1h2ao;Hist1h2an;Hist1h2ai;Hist1h2ag;Hist1h2ae;Hist1h2ad;Hist1h2ac;Hist1h2ab;Hist1h2ah;H2afj;Hist1h2ak;Hist1h2af;Hist3h2a;Hist2h2ac;Hist2h2aa1	high	2.14e+07	2.62803e+07	3.72023e+07	2.82942e+07	2.52916e+07	2.84942e+07	5.19968e+07	3.52608e+07	14135	5.02473e-13	6.17064e-13	8.73513e-13	6.6435e-13	5.93847e-13	6.69045e-13	1.22089e-12	8.27927e-13	0.241045	0.116684	0.483029	0.280253	0.91683		+	cellular component assembly;cellular component assembly at cellular level;cellular component disassembly;cellular component disassembly at cellular level;cellular component organization;cellular component organization at cellular level;cellular component organization or biogenesis;cellular component organization or biogenesis at cellular level;cellular macromolecular complex assembly;cellular mac…	binding;DNA binding;nucleic acid binding	cell part;chromosomal part;extracellular membrane-bounded organelle;extracellular organelle;extracellular region part;extracellular vesicular exosome;intracellular membrane-bounded organelle;intracellular organelle;intracellular organelle part;intracellular part;macromolecular complex;membrane-bounded organelle;membrane-bounded vesicle;nuclear chromosome part;nuclear nucleosome;nuclear part;nucle…	cellular component assembly;cellular component disassembly;cellular component organization;cellular macromolecular complex assembly;cellular metabolic process;cellular nitrogen compound metabolic process;cellular process;chromatin organization;chromosome organization;DNA metabolic process;DNA repair;macromolecular complex assembly;macromolecule metabolic process;metabolic process;nitrogen compoun…	cell part;extracellular organelle;intracellular membrane-bounded organelle;intracellular organelle;macromolecular complex;nucleosome;nucleus;organelle;vesicle	Systemic lupus erythematosus	Histone	ACEVEDO_FGFR1_TARGETS_IN_PROSTATE_CANCER_MODEL_DN;ACEVEDO_LIVER_CANCER_UP;ACEVEDO_LIVER_CANCER_WITH_H3K27ME3_DN;ACEVEDO_LIVER_CANCER_WITH_H3K9ME3_DN;ACEVEDO_LIVER_TUMOR_VS_NORMAL_ADJACENT_TISSUE_UP;BENPORATH_CYCLING_GENES;BENPORATH_EED_TARGETS;BENPORATH_MYC_MAX_TARGETS;BENPORATH_NANOG_TARGETS;BENPORATH_NOS_TARGETS;BENPORATH_OCT4_TARGETS;BENPORATH_SOX2_TARGETS;BLALOCK_ALZHEIMERS_DISEASE_INCIPIENT_…	3D-structure;Acetylation;Chromosome;Citrullination;Completeproteome;DNA-binding;Isopeptidebond;Methylation;Nucleosomecore;Nucleus;Phosphoprotein;Referenceproteome;Ublconjugation		GO:0006139;GO:0006259;GO:0006281;GO:0006325;GO:0006334;GO:0006337;GO:0006807;GO:0006950;GO:0006974;GO:0006996;GO:0008152;GO:0009987;GO:0016043;GO:0022411;GO:0022607;GO:0032984;GO:0032986;GO:0033554;GO:0034621;GO:0034622;GO:0034623;GO:0034641;GO:0034728;GO:0043170;GO:0043933;GO:0044237;GO:0044238;GO:0044260;GO:0050896;GO:0051276;GO:0051716;GO:0065003;GO:0065004;GO:0070914;GO:0071824;GO:0071840;GO:…	GO:0003676;GO:0003677;GO:0005488	GO:0000786;GO:0000788;GO:0005634;GO:0031982;GO:0031988;GO:0032991;GO:0032993;GO:0043226;GO:0043227;GO:0043229;GO:0043230;GO:0043231;GO:0044421;GO:0044422;GO:0044424;GO:0044427;GO:0044428;GO:0044446;GO:0044454;GO:0044464;GO:0065010;GO:0070062	GO:0006139;GO:0006259;GO:0006281;GO:0006325;GO:0006807;GO:0006950;GO:0006974;GO:0006996;GO:0008152;GO:0009987;GO:0016043;GO:0022411;GO:0022607;GO:0034622;GO:0034641;GO:0043170;GO:0044237;GO:0044238;GO:0050896;GO:0051276;GO:0065003	GO:0000786;GO:0005634;GO:0031982;GO:0032991;GO:0043226;GO:0043229;GO:0043230;GO:0043231;GO:0044464	IPR002119;IPR007125;IPR009072	Histone_core_D;Histone_H2A;Histone-fold	ko05322
C0HKG6;C0HKG5	C0HKG6;C0HKG5		Ribonuclease T2-B;Ribonuclease T2-A		Rnaset2b;Rnaset2a	high	12537.5	16774.8	21219.6	16844	10931.6	12959.6	16579	13490.1	29608	6.16628e-16	8.25031e-16	1.04364e-15	8.28432e-16	5.37644e-16	6.3739e-16	8.15402e-16	6.63479e-16	-0.19775	-0.372272	-0.356036	-0.308686	1.50844
C3VPR6;C3VPR6-2	C3VPR6;C3VPR6-2	Protein NLRC5		Nlrc5		high	5775.29	6166.26	7399.75	6447.1	9320.22	9531.85	4833.83	7895.3	211710	2.03104e-15	2.16854e-15	2.60233e-15	2.2673e-15	3.27772e-15	3.35214e-15	1.69995e-15	2.7766e-15	0.690471	0.62836	-0.614311	0.23484	0.196518			biological regulation;defense response;defense response to virus;immune effector process;immune response;immune system process;innate immune response;multi-organism process;negative regulation of biological process;negative regulation of cell communication;negative regulation of cellular process;negative regulation of cytokine-mediated signaling pathway;negative regulation of molecular function;n…	adenyl nucleotide binding;adenyl ribonucleotide binding;ATP binding;binding;core promoter binding;core promoter sequence-specific DNA binding;DNA binding;nucleic acid binding;nucleotide binding;purine nucleotide binding;purine ribonucleoside triphosphate binding;purine ribonucleotide binding;regulatory region DNA binding;regulatory region nucleic acid binding;ribonucleotide binding;RNA polymerase…	cell part;cytoplasm;cytoplasmic part;cytosol;intracellular membrane-bounded organelle;intracellular organelle;intracellular part;membrane-bounded organelle;nucleus;organelle	biological regulation;immune system process;multi-organism process;response to biotic stimulus;response to stimulus;response to stress	cell part;cytoplasm;cytosol;intracellular membrane-bounded organelle;intracellular organelle;nucleus;organelle			chr16q13;DUAN_PRDM5_TARGETS;FOSTER_TOLERANT_MACROPHAGE_DN;FUJII_YBX1_TARGETS_UP;GSE13306_RA_VS_UNTREATED_TREG_DN;GSE14000_UNSTIM_VS_16H_LPS_DC_TRANSLATED_RNA_DN;GSE14000_UNSTIM_VS_4H_LPS_DC_DN;GSE14000_UNSTIM_VS_4H_LPS_DC_TRANSLATED_RNA_DN;GSE14350_IL2RB_KO_VS_WT_TREG_UP;GSE16755_CTRL_VS_IFNA_TREATED_MAC_DN;GSE18791_CTRL_VS_NEWCASTLE_VIRUS_DC_10H_DN;GSE18791_CTRL_VS_NEWCASTLE_VIRUS_DC_12H_DN;GSE1…	3D-structure;Alternativesplicing;ATP-binding;Completeproteome;Cytoplasm;Immunity;Innateimmunity;Leucine-richrepeat;Nucleotide-binding;Referenceproteome;Repeat		GO:0001959;GO:0001960;GO:0001961;GO:0002252;GO:0002376;GO:0002682;GO:0006355;GO:0006357;GO:0006950;GO:0006952;GO:0006955;GO:0009607;GO:0009615;GO:0009889;GO:0009891;GO:0009893;GO:0009966;GO:0009967;GO:0009968;GO:0010468;GO:0010556;GO:0010557;GO:0010604;GO:0010628;GO:0010646;GO:0010647;GO:0010648;GO:0019219;GO:0019220;GO:0019222;GO:0023051;GO:0023056;GO:0023057;GO:0031323;GO:0031325;GO:0031326;GO:…	GO:0000166;GO:0000975;GO:0000976;GO:0000977;GO:0000979;GO:0001012;GO:0001046;GO:0001047;GO:0001067;GO:0003676;GO:0003677;GO:0005488;GO:0005524;GO:0017076;GO:0030554;GO:0032553;GO:0032555;GO:0032559;GO:0035639;GO:0043565;GO:0044212	GO:0005634;GO:0005737;GO:0005829;GO:0043226;GO:0043227;GO:0043229;GO:0043231;GO:0044424;GO:0044444;GO:0044464	GO:0002376;GO:0006950;GO:0009607;GO:0050896;GO:0051704;GO:0065007	GO:0005634;GO:0005737;GO:0005829;GO:0043226;GO:0043229;GO:0043231;GO:0044464	IPR007111;IPR027417	NACHT_NTPase;P-loop_NTPase
D0QMC3	D0QMC3	Myeloid cell nuclear differentiation antigen-like protein		Mndal		high	55221.1	70593.4	82989.9	69601.5	61629	73288.9	59999.5	64972.5	60526	5.55201e-15	7.09757e-15	8.34394e-15	6.99784e-15	6.19627e-15	7.36858e-15	6.03245e-15	6.53243e-15	0.158389	0.0540618	-0.467985	-0.0851779	0.152946			biological regulation;negative regulation of biological process;negative regulation of biosynthetic process;negative regulation of cell growth;negative regulation of cellular biosynthetic process;negative regulation of cellular macromolecule biosynthetic process;negative regulation of cellular metabolic process;negative regulation of cellular process;negative regulation of gene expression;negativ…	binding;core promoter binding;core promoter proximal region DNA binding;core promoter proximal region sequence-specific DNA binding;DNA binding;double-stranded DNA binding;identical protein binding;nucleic acid binding;nucleic acid binding transcription factor activity;protein binding;regulatory region DNA binding;regulatory region nucleic acid binding;RNA polymerase II core promoter proximal reg…	cell part;cytoplasm;intracellular membrane-bounded organelle;intracellular non-membrane-bounded organelle;intracellular organelle;intracellular organelle part;intracellular part;membrane;membrane-bounded organelle;non-membrane-bounded organelle;nuclear part;nucleolus;nucleus;organelle;organelle part	biological regulation	cell part;cytoplasm;intracellular membrane-bounded organelle;intracellular non-membrane-bounded organelle;intracellular organelle;membrane;nucleolus;nucleus;organelle		HIN;PYRIN		Completeproteome;Growthregulation;Nucleus;Polymorphism;Referenceproteome		GO:0000122;GO:0001558;GO:0006355;GO:0006357;GO:0009889;GO:0009890;GO:0009892;GO:0010468;GO:0010556;GO:0010558;GO:0010605;GO:0010629;GO:0019219;GO:0019222;GO:0030308;GO:0031323;GO:0031324;GO:0031326;GO:0031327;GO:0040008;GO:0045892;GO:0045926;GO:0045934;GO:0048519;GO:0048523;GO:0050789;GO:0050794;GO:0051128;GO:0051171;GO:0051172;GO:0051252;GO:0051253;GO:0060255;GO:0065007;GO:0080090;GO:2000112;GO:…	GO:0000975;GO:0000976;GO:0000977;GO:0000978;GO:0000981;GO:0000982;GO:0000987;GO:0001012;GO:0001047;GO:0001067;GO:0001071;GO:0001078;GO:0001159;GO:0003676;GO:0003677;GO:0003690;GO:0003700;GO:0005488;GO:0005515;GO:0008134;GO:0042802;GO:0043565;GO:0043566;GO:0044212	GO:0005634;GO:0005730;GO:0005737;GO:0016020;GO:0043226;GO:0043227;GO:0043228;GO:0043229;GO:0043231;GO:0043232;GO:0044422;GO:0044424;GO:0044428;GO:0044446;GO:0044464	GO:0065007	GO:0005634;GO:0005730;GO:0005737;GO:0016020;GO:0043226;GO:0043229;GO:0043231;GO:0043232;GO:0044464	IPR004020;IPR004021;IPR011029;IPR012340	DAPIN;DEATH-like_dom;HIN200/IF120x;NA-bd_OB-fold
D2EAC2-2;D2EAC2	D2EAC2-2;D2EAC2	Zinc finger BED domain-containing protein 6		Zbed6		high	1314.3	836.808	853.146	1001.42	1093.37	870.344	188.682	717.467	104460	2.28059e-16	1.45204e-16	1.48039e-16	1.73768e-16	1.89724e-16	1.51023e-16	3.27404e-17	1.24496e-16	-0.265507	0.0566888	-2.17684	-0.795218	0.429305			biological regulation;biosynthetic process;cellular biosynthetic process;cellular macromolecule biosynthetic process;cellular macromolecule metabolic process;cellular metabolic process;cellular nitrogen compound metabolic process;cellular process;macromolecule biosynthetic process;macromolecule metabolic process;metabolic process;negative regulation of biological process;negative regulation of bi…	binding;cation binding;DNA binding;ion binding;metal ion binding;nucleic acid binding	cell part;intracellular membrane-bounded organelle;intracellular non-membrane-bounded organelle;intracellular organelle;intracellular organelle part;intracellular part;membrane-bounded organelle;non-membrane-bounded organelle;nuclear part;nucleolus;nucleus;organelle;organelle part	biological regulation;biosynthetic process;cellular metabolic process;cellular nitrogen compound metabolic process;cellular process;macromolecule metabolic process;metabolic process;nitrogen compound metabolic process;nucleobase-containing compound metabolic process;primary metabolic process;RNA metabolic process	cell part;intracellular membrane-bounded organelle;intracellular non-membrane-bounded organelle;intracellular organelle;nucleolus;nucleus;organelle		Dimer_Tnp_hAT;zf-BED	DELASERNA_MYOD_TARGETS_DN;GSE11924_TFH_VS_TH17_CD4_TCELL_UP;GSE11924_TFH_VS_TH2_CD4_TCELL_UP;GSE15324_NAIVE_VS_ACTIVATED_CD8_TCELL_DN;GSE15659_NAIVE_CD4_TCELL_VS_ACTIVATED_TREG_DN;GSE15659_NAIVE_VS_PTPRC_NEG_CD4_TCELL_DN;GSE15659_NONSUPPRESSIVE_TCELL_VS_ACTIVATED_TREG_DN;GSE15659_RESTING_TREG_VS_NONSUPPRESSIVE_TCELL_DN;GSE15659_RESTING_VS_ACTIVATED_TREG_DN;GSE17974_IL4_AND_ANTI_IL12_VS_UNTREATED_…	Alternativeinitiation;Completeproteome;DNA-binding;Metal-binding;Nucleus;Referenceproteome;Repeat;Repressor;Transcription;Transcriptionregulation;Zinc;Zinc-finger		GO:0000122;GO:0006139;GO:0006351;GO:0006355;GO:0006357;GO:0006807;GO:0008152;GO:0009058;GO:0009059;GO:0009889;GO:0009890;GO:0009892;GO:0009987;GO:0010468;GO:0010556;GO:0010558;GO:0010605;GO:0010629;GO:0016070;GO:0019219;GO:0019222;GO:0031323;GO:0031324;GO:0031326;GO:0031327;GO:0032774;GO:0034641;GO:0034645;GO:0043170;GO:0044237;GO:0044238;GO:0044249;GO:0044260;GO:0045892;GO:0045934;GO:0048519;GO:…	GO:0003676;GO:0003677;GO:0005488;GO:0043167;GO:0043169;GO:0046872	GO:0005634;GO:0005730;GO:0043226;GO:0043227;GO:0043228;GO:0043229;GO:0043231;GO:0043232;GO:0044422;GO:0044424;GO:0044428;GO:0044446;GO:0044464	GO:0006139;GO:0006807;GO:0008152;GO:0009058;GO:0009987;GO:0016070;GO:0034641;GO:0043170;GO:0044237;GO:0044238;GO:0065007	GO:0005634;GO:0005730;GO:0043226;GO:0043229;GO:0043231;GO:0043232;GO:0044464	IPR003656;IPR008906;IPR012337	HATC_dom_C;RNaseH-like_dom;Znf_BED
D3YUG0	D3YUG0	Sterile alpha motif domain-containing protein 13		Samd13		low	3076.28	ND	ND	3076.28	ND	ND	ND	#DIV/0!	11336	5.7928e-17			5.7928e-17																		SAM_1	CHEMNITZ_RESPONSE_TO_PROSTAGLANDIN_E2_DN;chr1p31;GARGALOVIC_RESPONSE_TO_OXIDIZED_PHOSPHOLIPIDS_RED_DN;GEORGES_TARGETS_OF_MIR192_AND_MIR215;GSE13485_CTRL_VS_DAY7_YF17D_VACCINE_PBMC_UP;GSE13485_DAY7_VS_DAY21_YF17D_VACCINE_PBMC_DN;GSE18791_CTRL_VS_NEWCASTLE_VIRUS_DC_12H_UP;GSE18791_CTRL_VS_NEWCASTLE_VIRUS_DC_6H_UP;GSE29615_CTRL_VS_DAY3_LAIV_IFLU_VACCINE_PBMC_DN;GSE29615_CTRL_VS_LAIV_FLU_VACCINE_PBMC…	Completeproteome;Referenceproteome							IPR001660;IPR013761;IPR021129	SAM;SAM/pointed;SAM_type1
D3YXK1	D3YXK1	Atherin		Samd1		high	5097.31	5883.2	5711.1	5563.87	5529.57	6516.22	2140.62	4728.8	54532	4.61739e-16	5.32928e-16	5.17338e-16	5.04002e-16	5.00894e-16	5.9027e-16	1.93908e-16	4.28357e-16	0.117429	0.147433	-1.41574	-0.383625	0.271835					cell part;cytoplasm;extracellular region;intracellular part		cell part;cytoplasm;extracellular region		SAM_1	AACTTT_UNKNOWN;BILD_E2F3_ONCOGENIC_SIGNATURE;CAGCTG_V$AP4_Q5;CAGGTG_V$E12_Q6;chr19p13;DOUGLAS_BMI1_TARGETS_UP;E2F3_UP.V1_UP;GARY_CD5_TARGETS_UP;GGGTGGRR_V$PAX4_03;GRADE_COLON_CANCER_UP;GSE14769_UNSTIM_VS_360MIN_LPS_BMDM_UP;GSE26669_CD4_VS_CD8_TCELL_IN_MLR_UP;GSE27786_LIN_NEG_VS_CD4_TCELL_UP;GSE28237_EARLY_VS_LATE_GC_BCELL_UP;GSE29614_DAY3_VS_DAY7_TIV_FLU_VACCINE_PBMC_UP;GSE7460_WT_VS_FOXP3_HET_AC…	Completeproteome;Cytoplasm;Phosphoprotein;Referenceproteome;Secreted				GO:0005576;GO:0005737;GO:0044424;GO:0044464		GO:0005576;GO:0005737;GO:0044464	IPR001660;IPR013761;IPR021129	SAM;SAM/pointed;SAM_type1
D3YXK2	D3YXK2	Scaffold attachment factor B1		Safb		medium	64201.1	83157.8	61190.4	69516.5	83985.7	102302	52817.7	79701.8	105100	1.12085e-14	1.45181e-14	1.06829e-14	1.21365e-14	1.46626e-14	1.78604e-14	9.22116e-15	1.39147e-14	0.387545	0.298911	-0.212285	0.158057	0.312615			biological regulation;biosynthetic process;cellular biosynthetic process;cellular macromolecule biosynthetic process;cellular macromolecule metabolic process;cellular metabolic process;cellular nitrogen compound metabolic process;cellular process;cellular response to stimulus;estrogen receptor signaling pathway;growth;hormone metabolic process;intracellular receptor mediated signaling pathway;mac…	binding;chromatin binding;core promoter binding;DNA binding;nucleic acid binding;nucleotide binding;regulatory region DNA binding;regulatory region nucleic acid binding;transcription regulatory region DNA binding	cell part;intracellular organelle part;intracellular part;nuclear part;nucleoplasm;organelle part	biological regulation;biosynthetic process;cellular metabolic process;cellular nitrogen compound metabolic process;cellular process;growth;hormone metabolic process;macromolecule metabolic process;metabolic process;nitrogen compound metabolic process;nucleobase-containing compound metabolic process;primary metabolic process;response to stimulus;RNA metabolic process;signal transduction	cell part;nucleoplasm		SAP	BLALOCK_ALZHEIMERS_DISEASE_UP;CASORELLI_ACUTE_PROMYELOCYTIC_LEUKEMIA_DN;chr19p13;CHROMOSOME_ORGANIZATION_AND_BIOGENESIS;DNA_BINDING;DOUBLE_STRANDED_DNA_BINDING;ESTABLISHMENT_AND_OR_MAINTENANCE_OF_CHROMATIN_ARCHITECTURE;FAELT_B_CLL_WITH_VH3_21_UP;GCCATNTTG_V$YY1_Q6;GCGSCMNTTT_UNKNOWN;GCM_ING1;GCM_MLL;GCM_NF2;GCM_NUMA1;GGGCGGR_V$SP1_Q6;GSE13485_CTRL_VS_DAY3_YF17D_VACCINE_PBMC_UP;GSE1460_CD4_THYMOCY…	Acetylation;Coiledcoil;Completeproteome;DNA-binding;Isopeptidebond;Nucleus;Phosphoprotein;Referenceproteome;Repressor;RNA-binding;Transcription;Transcriptionregulation;Ublconjugation		GO:0006139;GO:0006351;GO:0006355;GO:0006357;GO:0006807;GO:0007165;GO:0008152;GO:0009058;GO:0009059;GO:0009889;GO:0009891;GO:0009893;GO:0009987;GO:0010468;GO:0010556;GO:0010557;GO:0010604;GO:0010628;GO:0010817;GO:0016070;GO:0019219;GO:0019222;GO:0030518;GO:0030520;GO:0030522;GO:0031323;GO:0031325;GO:0031326;GO:0031328;GO:0032774;GO:0034641;GO:0034645;GO:0040007;GO:0042445;GO:0043170;GO:0044237;GO:…	GO:0000166;GO:0000975;GO:0001047;GO:0001067;GO:0003676;GO:0003677;GO:0003682;GO:0005488;GO:0044212	GO:0005654;GO:0044422;GO:0044424;GO:0044428;GO:0044446;GO:0044464	GO:0006139;GO:0006807;GO:0007165;GO:0008152;GO:0009058;GO:0009987;GO:0016070;GO:0034641;GO:0040007;GO:0042445;GO:0043170;GO:0044237;GO:0044238;GO:0050896;GO:0065007	GO:0005654;GO:0044464	IPR000504;IPR003034;IPR012677	Nucleotide-bd_a/b_plait;RRM_dom;SAP_dom
D3YZP9	D3YZP9	Coiled-coil domain-containing protein 6		Ccdc6		high	25641.4	20065	29166.9	24957.8	31650.6	29527.4	27233.2	29470.4	52938	2.25482e-15	1.76446e-15	2.56485e-15	2.19471e-15	2.78326e-15	2.59655e-15	2.3948e-15	2.59154e-15	0.30376	0.557371	-0.0989647	0.254056	0.501618					cell part;cytoplasm;cytoskeleton;intracellular non-membrane-bounded organelle;intracellular organelle;intracellular part;non-membrane-bounded organelle;organelle		cell part;cytoplasm;cytoskeleton;intracellular non-membrane-bounded organelle;intracellular organelle;organelle	Pathways in cancer;Thyroid cancer	DUF2046	AACYNNNNTTCCS_UNKNOWN;AAGCACA,MIR-218;AATGTGA,MIR-23A,MIR-23B;ACACTCC,MIR-122A;ACCAAAG,MIR-9;ACTGAAA,MIR-30A-3P,MIR-30E-3P;AGGTGCA,MIR-500;BAELDE_DIABETIC_NEPHROPATHY_DN;BENPORATH_MYC_MAX_TARGETS;BLALOCK_ALZHEIMERS_DISEASE_DN;BRUINS_UVC_RESPONSE_EARLY_LATE;BYSTRYKH_HEMATOPOIESIS_STEM_CELL_AND_BRAIN_QTL_TRANS;BYSTRYKH_HEMATOPOIESIS_STEM_CELL_QTL_TRANS;CACGTG_V$MYC_Q2;CACTGTG,MIR-128A,MIR-128B;CAGC…	Acetylation;Chromosomalrearrangement;Coiledcoil;Completeproteome;Cytoplasm;Cytoskeleton;Phosphoprotein;Referenceproteome;Repeat;SH3-binding				GO:0005737;GO:0005856;GO:0043226;GO:0043228;GO:0043229;GO:0043232;GO:0044424;GO:0044464		GO:0005737;GO:0005856;GO:0043226;GO:0043229;GO:0043232;GO:0044464	IPR019152	DUF2046	ko05200;ko05216
D3Z2R5	D3Z2R5		Selenoprotein N	Sepn1	Selenon	medium	1235.03	1901.59	1140.66	1425.76	1559.58	1968.72	743.17	1423.82	62491	1.28203e-16	1.97395e-16	1.18407e-16	1.48002e-16	1.61893e-16	2.04365e-16	7.71452e-17	1.47801e-16	0.33661	0.0500583	-0.618103	-0.077145	0.0911778			anatomical structure development;anatomical structure morphogenesis;biological regulation;cell development;cell differentiation;cellular component organization;cellular component organization at cellular level;cellular component organization or biogenesis;cellular component organization or biogenesis at cellular level;cellular developmental process;cellular process;cellular response to alkaloid;c…	binding;calcium ion binding;cation binding;ion binding;metal ion binding		anatomical structure development;anatomical structure morphogenesis;biological regulation;cell development;cell differentiation;cellular component organization;cellular process;developmental process;growth;mitochondrion organization;multicellular organismal process;organelle organization;response to chemical stimulus;response to oxidative stress;response to stimulus;response to stress				BENPORATH_CYCLING_GENES;chr1p36;ESC_J1_UP_LATE.V1_UP;ESC_V6.5_UP_LATE.V1_UP;GOERING_BLOOD_HDL_CHOLESTEROL_QTL_TRANS;GSE13229_IMM_VS_MATURE_NKCELL_DN;GSE16522_MEMORY_VS_NAIVE_ANTI_CD3CD28_STIM_CD8_TCELL_UP;GSE17721_0.5H_VS_12H_POLYIC_BMDM_UP;GSE17721_CTRL_VS_LPS_12H_BMDM_UP;GSE17721_CTRL_VS_POLYIC_8H_BMDM_UP;GSE17721_PAM3CSK4_VS_CPG_24H_BMDM_UP;GSE17721_POLYIC_VS_CPG_0.5H_BMDM_DN;GSE18148_CBFB_KO_…	Completeproteome;Proteomicsidentification;Referenceproteome		GO:0003008;GO:0003016;GO:0006950;GO:0006979;GO:0006996;GO:0007005;GO:0007585;GO:0008284;GO:0009653;GO:0009888;GO:0009987;GO:0010033;GO:0014070;GO:0014074;GO:0014816;GO:0014823;GO:0014850;GO:0014857;GO:0014858;GO:0014873;GO:0014874;GO:0016043;GO:0030154;GO:0031000;GO:0031099;GO:0032501;GO:0032502;GO:0033554;GO:0033555;GO:0034599;GO:0040007;GO:0042127;GO:0042221;GO:0042246;GO:0043279;GO:0043403;GO:…	GO:0005488;GO:0005509;GO:0043167;GO:0043169;GO:0046872		GO:0006950;GO:0006979;GO:0006996;GO:0007005;GO:0009653;GO:0009987;GO:0016043;GO:0030154;GO:0032501;GO:0032502;GO:0040007;GO:0042221;GO:0048468;GO:0048856;GO:0050896;GO:0065007		IPR002048	EF_hand_dom
D3Z4S3	D3Z4S3	Putative peptidyl-tRNA hydrolase PTRHD1		Ptrhd1		medium	2545.3	4413.38	2135.91	3031.53	3918.94	5441.52	2073.13	3811.2	16037	6.78056e-17	1.1757e-16	5.68996e-17	8.07585e-17	1.04399e-16	1.4496e-16	5.52273e-17	1.01529e-16	0.622628	0.302125	-0.0430375	0.293905	0.575369				aminoacyl-tRNA hydrolase activity;carboxylic ester hydrolase activity;catalytic activity;hydrolase activity;hydrolase activity, acting on ester bonds	extracellular membrane-bounded organelle;extracellular organelle;extracellular region part;extracellular vesicular exosome;membrane-bounded organelle;membrane-bounded vesicle;organelle;vesicle		extracellular organelle;organelle;vesicle		PTH2	chr2p23;FULCHER_INFLAMMATORY_RESPONSE_LECTIN_VS_LPS_UP;GRAESSMANN_APOPTOSIS_BY_DOXORUBICIN_DN;GRAESSMANN_RESPONSE_TO_MC_AND_DOXORUBICIN_DN;GSE17721_4_VS_24H_GARDIQUIMOD_BMDM_UP;GSE17721_CPG_VS_GARDIQUIMOD_1H_BMDM_UP;GSE17721_PAM3CSK4_VS_CPG_0.5H_BMDM_DN;GSE17721_POLYIC_VS_PAM3CSK4_8H_BMDM_UP;GSE19825_CD24LOW_VS_IL2RA_HIGH_DAY3_EFF_CD8_TCELL_DN;GSE20366_EX_VIVO_VS_DEC205_CONVERSION_NAIVE_CD4_TCELL…	Completeproteome;Hydrolase;Referenceproteome			GO:0003824;GO:0004045;GO:0016787;GO:0016788;GO:0052689	GO:0031982;GO:0031988;GO:0043226;GO:0043227;GO:0043230;GO:0044421;GO:0065010;GO:0070062		GO:0031982;GO:0043226;GO:0043230	IPR002833;IPR023476	Pep_tRNA_hydro_II_dom;PTH2
D3Z6Q9	D3Z6Q9	Bridging integrator 2		Bin2		high	193426	242129	234531	223362	433539	481214	224315	379689	52553	1.68856e-14	2.11372e-14	2.04739e-14	1.94989e-14	3.78468e-14	4.20087e-14	1.95821e-14	3.31459e-14	1.16438	0.990902	-0.0642536	0.69701	0.675522			cell chemotaxis;cell migration;cell motility;cellular component assembly;cellular component movement;cellular component organization;cellular component organization or biogenesis;cellular process;cellular response to chemical stimulus;cellular response to stimulus;chemotaxis;locomotion;macromolecular complex assembly;macromolecular complex subunit organization;podosome assembly;protein complex as…	binding;lipid binding;phospholipid binding	cell cortex;cell junction;cell part;cell projection;cytoplasmic part;cytoskeletal part;intracellular non-membrane-bounded organelle;intracellular organelle;intracellular organelle part;intracellular part;macromolecular complex;membrane part;non-membrane-bounded organelle;organelle;organelle part;phagocytic cup;plasma membrane part;podosome;protein complex	cell motility;cellular component assembly;cellular component movement;cellular component organization;cellular process;locomotion;macromolecular complex assembly;protein complex assembly;response to chemical stimulus;response to external stimulus;response to stimulus	cell cortex;cell part;cell projection;intracellular non-membrane-bounded organelle;intracellular organelle;macromolecular complex;organelle;protein complex		BAR	AMUNDSON_POOR_SURVIVAL_AFTER_GAMMA_RADIATION_2G;BILBAN_B_CLL_LPL_DN;chr4q22;CHUNG_BLISTER_CYTOTOXICITY_DN;GNF2_CASP8;GNF2_CD97;GNF2_ITGAL;GNF2_ITGB2;GNF2_JAK1;GNF2_PTPRC;GNF2_RAB7L1;GNF2_RAP1B;GNF2_SNRK;GSE13411_NAIVE_VS_IGM_MEMORY_BCELL_UP;GSE13484_12H_UNSTIM_VS_YF17D_VACCINE_STIM_PBMC_UP;GSE1432_1H_VS_24H_IFNG_MICROGLIA_DN;GSE1460_DP_THYMOCYTE_VS_NAIVE_CD4_TCELL_CORD_BLOOD_DN;GSE1460_INTRATHYMI…	Celljunction;Cellmembrane;Cellprojection;Completeproteome;Cytoplasm;Membrane;Phosphoprotein;Referenceproteome		GO:0006461;GO:0006928;GO:0006935;GO:0009605;GO:0009987;GO:0016043;GO:0016477;GO:0022607;GO:0040011;GO:0042221;GO:0042330;GO:0043933;GO:0048870;GO:0050896;GO:0051716;GO:0060326;GO:0065003;GO:0070887;GO:0071800;GO:0071822;GO:0071840	GO:0005488;GO:0005543;GO:0008289	GO:0001891;GO:0002102;GO:0005938;GO:0030054;GO:0032991;GO:0042995;GO:0043226;GO:0043228;GO:0043229;GO:0043232;GO:0043234;GO:0044422;GO:0044424;GO:0044425;GO:0044430;GO:0044444;GO:0044446;GO:0044459;GO:0044464	GO:0006461;GO:0006928;GO:0009605;GO:0009987;GO:0016043;GO:0022607;GO:0040011;GO:0042221;GO:0048870;GO:0050896;GO:0065003	GO:0005938;GO:0032991;GO:0042995;GO:0043226;GO:0043229;GO:0043232;GO:0043234;GO:0044464	IPR003005;IPR004148;IPR027267;IPR028827	AH/BAR-dom;Amphiphysin;BAR_dom;BIN2
D3Z7P3	D3Z7P3	Glutaminase kidney isoform, mitochondrial		Gls		low	188.833	127.298	676.747	330.959	371.348	376.3	797.793	515.147	73963	2.32004e-17	1.56401e-17	8.31465e-17	4.06624e-17	4.56246e-17	4.6233e-17	9.80186e-17	6.3292e-17	0.975661	1.56367	0.237399	0.925576	0.862291			amine biosynthetic process;amine catabolic process;amine metabolic process;behavior;behavioral interaction between organisms;biological regulation;biosynthetic process;carboxylic acid biosynthetic process;carboxylic acid catabolic process;carboxylic acid metabolic process;catabolic process;cell communication;cell-cell signaling;cellular amine metabolic process;cellular amino acid biosynthetic pro…	catalytic activity;glutaminase activity;hydrolase activity;hydrolase activity, acting on carbon-nitrogen (but not peptide) bonds;hydrolase activity, acting on carbon-nitrogen (but not peptide) bonds, in linear amides	cell part;cytoplasmic part;cytosol;intracellular membrane-bounded organelle;intracellular organelle;intracellular part;membrane-bounded organelle;mitochondrion;organelle	amine metabolic process;behavior;behavioral interaction between organisms;biological regulation;biosynthetic process;catabolic process;cell communication;cell-cell signaling;cellular amino acid metabolic process;cellular component assembly;cellular component organization;cellular ketone metabolic process;cellular metabolic process;cellular nitrogen compound metabolic process;cellular process;macr…	cell part;cytosol;intracellular membrane-bounded organelle;intracellular organelle;mitochondrion;organelle	Alanine, aspartate and glutamate metabolism;Arginine and proline metabolism;D-Glutamine and D-glutamate metabolism;Nitrogen metabolism;Proximal tubule bicarbonate reclamation	Ank_2;Glutaminase	AACTTT_UNKNOWN;AATGTGA,MIR-23A,MIR-23B;ACOSTA_PROLIFERATION_INDEPENDENT_MYC_TARGETS_UP;BASAKI_YBX1_TARGETS_UP;BLALOCK_ALZHEIMERS_DISEASE_DN;BONOME_OVARIAN_CANCER_SURVIVAL_SUBOPTIMAL_DEBULKING;BOQUEST_STEM_CELL_CULTURED_VS_FRESH_UP;BOYLAN_MULTIPLE_MYELOMA_C_D_UP;BRUECKNER_TARGETS_OF_MIRLET7A3_DN;CAMP_UP.V1_DN;CHANG_CORE_SERUM_RESPONSE_DN;CHARAFE_BREAST_CANCER_LUMINAL_VS_MESENCHYMAL_DN;chr2q32;CONC…	3D-structure;Acetylation;Alternativesplicing;ANKrepeat;Completeproteome;Cytoplasm;Hydrolase;Mitochondrion;Referenceproteome;Repeat;Transitpeptide		GO:0001967;GO:0002087;GO:0003008;GO:0006082;GO:0006461;GO:0006520;GO:0006536;GO:0006537;GO:0006541;GO:0006543;GO:0006807;GO:0007154;GO:0007267;GO:0007268;GO:0007610;GO:0007631;GO:0008152;GO:0008652;GO:0009056;GO:0009058;GO:0009063;GO:0009064;GO:0009065;GO:0009084;GO:0009308;GO:0009309;GO:0009310;GO:0009987;GO:0016043;GO:0016053;GO:0016054;GO:0019752;GO:0022607;GO:0023052;GO:0032501;GO:0034641;GO:…	GO:0003824;GO:0004359;GO:0016787;GO:0016810;GO:0016811	GO:0005739;GO:0005829;GO:0043226;GO:0043227;GO:0043229;GO:0043231;GO:0044424;GO:0044444;GO:0044464	GO:0006082;GO:0006461;GO:0006520;GO:0006807;GO:0007154;GO:0007267;GO:0007610;GO:0008152;GO:0009056;GO:0009058;GO:0009308;GO:0009987;GO:0016043;GO:0022607;GO:0023052;GO:0032501;GO:0034641;GO:0042180;GO:0044237;GO:0044238;GO:0044281;GO:0050877;GO:0050896;GO:0051704;GO:0051705;GO:0065003;GO:0065007	GO:0005739;GO:0005829;GO:0043226;GO:0043229;GO:0043231;GO:0044464	IPR002110;IPR012338;IPR015868;IPR020683	Ankyrin_rpt;Ankyrin_rpt-contain_dom;Beta-lactam/transpept-like;Glutaminase	ko00250;ko00330;ko00471;ko00910;ko04964
D3Z7P3-2	D3Z7P3-2	Glutaminase kidney isoform, mitochondrial		Gls		high	163382	148254	233405	181681	196770	162743	173129	177547	65994	1.79107e-14	1.62523e-14	2.5587e-14	1.99167e-14	2.15708e-14	1.78406e-14	1.89792e-14	1.94636e-14	0.268261	0.134519	-0.430989	-0.00940323	0.0136817			amine biosynthetic process;amine catabolic process;amine metabolic process;behavior;behavioral interaction between organisms;biological regulation;biosynthetic process;carboxylic acid biosynthetic process;carboxylic acid catabolic process;carboxylic acid metabolic process;catabolic process;cell communication;cell-cell signaling;cellular amine metabolic process;cellular amino acid biosynthetic pro…	catalytic activity;glutaminase activity;hydrolase activity;hydrolase activity, acting on carbon-nitrogen (but not peptide) bonds;hydrolase activity, acting on carbon-nitrogen (but not peptide) bonds, in linear amides	cell part;cytoplasmic part;cytosol;intracellular membrane-bounded organelle;intracellular organelle;intracellular part;membrane-bounded organelle;mitochondrion;organelle	amine metabolic process;behavior;behavioral interaction between organisms;biological regulation;biosynthetic process;catabolic process;cell communication;cell-cell signaling;cellular amino acid metabolic process;cellular component assembly;cellular component organization;cellular ketone metabolic process;cellular metabolic process;cellular nitrogen compound metabolic process;cellular process;macr…	cell part;cytosol;intracellular membrane-bounded organelle;intracellular organelle;mitochondrion;organelle	Alanine, aspartate and glutamate metabolism;Arginine and proline metabolism;D-Glutamine and D-glutamate metabolism;Nitrogen metabolism;Proximal tubule bicarbonate reclamation	Ank_2;Glutaminase	AACTTT_UNKNOWN;AATGTGA,MIR-23A,MIR-23B;ACOSTA_PROLIFERATION_INDEPENDENT_MYC_TARGETS_UP;BASAKI_YBX1_TARGETS_UP;BLALOCK_ALZHEIMERS_DISEASE_DN;BONOME_OVARIAN_CANCER_SURVIVAL_SUBOPTIMAL_DEBULKING;BOQUEST_STEM_CELL_CULTURED_VS_FRESH_UP;BOYLAN_MULTIPLE_MYELOMA_C_D_UP;BRUECKNER_TARGETS_OF_MIRLET7A3_DN;CAMP_UP.V1_DN;CHANG_CORE_SERUM_RESPONSE_DN;CHARAFE_BREAST_CANCER_LUMINAL_VS_MESENCHYMAL_DN;chr2q32;CONC…	3D-structure;Acetylation;Alternativesplicing;ANKrepeat;Completeproteome;Cytoplasm;Hydrolase;Mitochondrion;Referenceproteome;Repeat;Transitpeptide		GO:0001967;GO:0002087;GO:0003008;GO:0006082;GO:0006461;GO:0006520;GO:0006536;GO:0006537;GO:0006541;GO:0006543;GO:0006807;GO:0007154;GO:0007267;GO:0007268;GO:0007610;GO:0007631;GO:0008152;GO:0008652;GO:0009056;GO:0009058;GO:0009063;GO:0009064;GO:0009065;GO:0009084;GO:0009308;GO:0009309;GO:0009310;GO:0009987;GO:0016043;GO:0016053;GO:0016054;GO:0019752;GO:0022607;GO:0023052;GO:0032501;GO:0034641;GO:…	GO:0003824;GO:0004359;GO:0016787;GO:0016810;GO:0016811	GO:0005739;GO:0005829;GO:0043226;GO:0043227;GO:0043229;GO:0043231;GO:0044424;GO:0044444;GO:0044464	GO:0006082;GO:0006461;GO:0006520;GO:0006807;GO:0007154;GO:0007267;GO:0007610;GO:0008152;GO:0009056;GO:0009058;GO:0009308;GO:0009987;GO:0016043;GO:0022607;GO:0023052;GO:0032501;GO:0034641;GO:0042180;GO:0044237;GO:0044238;GO:0044281;GO:0050877;GO:0050896;GO:0051704;GO:0051705;GO:0065003;GO:0065007	GO:0005739;GO:0005829;GO:0043226;GO:0043229;GO:0043231;GO:0044464	IPR002110;IPR012338;IPR015868;IPR020683	Ankyrin_rpt;Ankyrin_rpt-contain_dom;Beta-lactam/transpept-like;Glutaminase	ko00250;ko00330;ko00471;ko00910;ko04964
E2JF22	E2JF22	Piezo-type mechanosensitive ion channel component 1		Piezo1		high	1122.87	1566.63	1229.32	1306.27	1992.51	1646.12	575.068	1404.56	292000	5.44647e-16	7.59894e-16	5.9628e-16	6.33607e-16	9.66465e-16	7.9845e-16	2.78937e-16	6.81284e-16	0.827394	0.0714036	-1.09605	-0.0657515	0.037544			biological regulation;cation transport;cellular chemical homeostasis;cellular homeostasis;cellular ion homeostasis;cellular process;chemical homeostasis;detection of abiotic stimulus;detection of external stimulus;detection of mechanical stimulus;detection of stimulus;establishment of localization;homeostatic process;ion homeostasis;ion transmembrane transport;ion transport;positive regulation of…	cation channel activity;cation transmembrane transporter activity;channel activity;gated channel activity;ion channel activity;ion transmembrane transporter activity;mechanically gated channel activity;mechanically-gated ion channel activity;passive transmembrane transporter activity;substrate-specific channel activity;substrate-specific transmembrane transporter activity;substrate-specific trans…	cell part;cytoplasmic part;endoplasmic reticulum;endoplasmic reticulum membrane;endoplasmic reticulum part;endoplasmic reticulum-Golgi intermediate compartment membrane;integral to membrane;intracellular membrane-bounded organelle;intracellular organelle;intracellular organelle part;intracellular part;intrinsic to membrane;membrane;membrane part;membrane-bounded organelle;organelle;organelle memb…	biological regulation;cellular homeostasis;cellular ion homeostasis;cellular process;detection of stimulus;establishment of localization;homeostatic process;ion transport;response to abiotic stimulus;response to external stimulus;response to stimulus;transmembrane transport;transport	cell part;endoplasmic reticulum;intracellular membrane-bounded organelle;intracellular organelle;membrane;organelle;plasma membrane		DUF3595	ACEVEDO_LIVER_TUMOR_VS_NORMAL_ADJACENT_TISSUE_DN;ACTGTAG,MIR-139;ATGCTGC,MIR-103,MIR-107;BMI1_DN.V1_UP;BMI1_DN_MEL18_DN.V1_UP;chr16q24;DEURIG_T_CELL_PROLYMPHOCYTIC_LEUKEMIA_UP;DIRMEIER_LMP1_RESPONSE_LATE_UP;GSE11057_CD4_CENT_MEM_VS_PBMC_UP;GSE11057_NAIVE_VS_CENT_MEMORY_CD4_TCELL_DN;GSE11057_NAIVE_VS_EFF_MEMORY_CD4_TCELL_DN;GSE11057_NAIVE_VS_MEMORY_CD4_TCELL_DN;GSE12845_IGD_NEG_BLOOD_VS_PRE_GC_TON…	Cellmembrane;Coiledcoil;Completeproteome;Endoplasmicreticulum;Glycoprotein;Ionchannel;Iontransport;Membrane;Phosphoprotein;Referenceproteome;Transmembrane;Transmembranehelix;Transport		GO:0006810;GO:0006811;GO:0006812;GO:0006873;GO:0009581;GO:0009582;GO:0009605;GO:0009612;GO:0009628;GO:0009987;GO:0019725;GO:0022407;GO:0022409;GO:0030155;GO:0031334;GO:0033623;GO:0033625;GO:0033628;GO:0033630;GO:0033632;GO:0033634;GO:0034220;GO:0042391;GO:0042592;GO:0043254;GO:0044087;GO:0045785;GO:0048518;GO:0048522;GO:0048878;GO:0050789;GO:0050794;GO:0050801;GO:0050896;GO:0050982;GO:0051128;GO:…	GO:0005215;GO:0005216;GO:0005261;GO:0008324;GO:0008381;GO:0015075;GO:0015267;GO:0022803;GO:0022833;GO:0022836;GO:0022838;GO:0022857;GO:0022891;GO:0022892	GO:0005783;GO:0005789;GO:0005886;GO:0016020;GO:0016021;GO:0031090;GO:0031224;GO:0033116;GO:0043226;GO:0043227;GO:0043229;GO:0043231;GO:0044422;GO:0044424;GO:0044425;GO:0044432;GO:0044444;GO:0044446;GO:0044464	GO:0006810;GO:0006811;GO:0006873;GO:0009605;GO:0009628;GO:0009987;GO:0019725;GO:0042592;GO:0050896;GO:0051234;GO:0051606;GO:0055085;GO:0065007	GO:0005783;GO:0005886;GO:0016020;GO:0043226;GO:0043229;GO:0043231;GO:0044464	IPR027272	Piezo
[truncated: 7,551 more rows]
[truncated: 64 more columns]

## Sheet: Glycolysis
			Alias		Alias	Absolute quant	Copy number normoxia (18% O2)				Copy number hypoxia (1% O2)				Mol. weight	Mass normoxia (18% O2)				Mass hypoxia (1% O2)				Log 2 Copy number ratio (1%/18%)				-Log10
[truncated: 55 more rows]
[truncated: 64 more columns]

[truncated: 2 more sheets: OxPhos, Ribosomes]
